# Supplementary material for: Patient-Derived Xenograft Models for Intrahepatic Cholangiocarcinoma and Their Application in Guiding Personalized Medicine
Source: Front Oncol. 2021 Jul 13;11:704042. doi: 10.3389/fonc.2021.704042 (PMC8315044; doi:10.3389/fonc.2021.704042)
Supplement: Supplementary file 1 [file Table_1.xlsx]

## Sheet: 1_genes
Gene name	IMF-243	IMF111	IMF-129	IMF-138	IMF-122	IMF-134	IMF-143	IMF118	IMF-115	FoldChange	P	FDR
OXCT1	6.3014	6.38286	5.61263	6.57833	6.51684	3.79496	3.84041	4.48489	3.83717	2.28905	3.08e-05	0.647872
UGT8	3.5176	3.7053	6.01508	4.1291	3.59577	8.16837	9.83729	9.68994	9.11583	-5.01029	7.22e-05	0.759751
FLJ38717	6.00191	6.21016	6.07099	6.0645	6.05391	6.60446	6.61395	6.73296	6.82155	-0.612938	0.000111377	0.781494
CUTC	8.4826	8.97853	8.26346	8.77119	8.59839	7.34973	7.63724	7.29592	7.80843	1.09601	0.000406447	0.942113
DGCR6L	5.62943	5.41171	5.40992	5.57956	5.54228	5.1912	5.23492	5.23183	5.08368	0.329173	0.00069023	0.942113
DUSP8	7.01241	6.64064	6.81602	6.90669	6.72821	7.25715	7.62398	7.62756	7.58683	-0.70309	0.000807702	0.942113
EFNB2	4.95934	5.32062	6.49055	5.23319	5.31127	8.37036	8.44134	9.05034	7.27696	-2.82176	0.000946028	0.942113
ARFGEF1	8.56816	8.53447	8.77836	8.76152	9.11337	9.41366	9.61491	9.27635	9.50392	-0.701032	0.000958782	0.942113
RAB22A	8.55573	8.60365	8.66354	8.50539	8.87909	9.39177	9.1859	9.66685	9.52427	-0.800716	0.000974556	0.942113
SPICE1	5.01572	5.01194	4.77051	5.01669	4.55283	5.46004	5.66455	5.38217	5.77554	-0.697033	0.00109477	0.942113
FLJ44054	4.36843	4.52772	4.33004	4.18138	4.3153	4.01864	3.85523	3.98692	4.0424	0.368778	0.00118774	0.942113
FOXF1	3.54993	3.47198	3.59778	3.68654	3.53726	3.8776	3.84492	3.72592	3.85351	-0.256792	0.00126077	0.942113
DNAJC5	6.91085	6.98521	6.93391	6.9679	6.71452	7.39522	7.60169	7.26244	7.36976	-0.5048	0.00140741	0.942113
LDLRAP1	7.99796	7.87989	7.47771	7.77035	7.3396	6.70499	6.76081	6.73047	7.19892	0.844305	0.00168344	0.942113
ZNF416	5.36789	5.75924	5.42177	5.51439	5.38833	5.83708	6.10516	5.90945	5.90631	-0.44918	0.00182375	0.942113
LOC100129407 /// LOC100132304	4.32626	4.21684	4.23363	4.2683	4.01602	4.86478	4.69733	4.87729	4.54364	-0.533549	0.00185501	0.942113
OSBPL2	7.69712	7.32985	7.88741	7.31013	7.43404	8.47728	9.00463	8.24407	8.68176	-1.07023	0.00196004	0.942113
C21orf131	3.16553	3.07329	3.21783	3.16911	3.08137	3.35679	3.27232	3.31541	3.28295	-0.165439	0.00197633	0.942113
YIPF2	7.08774	7.46663	7.52979	7.48397	7.44961	7.82547	7.89673	7.97413	7.89982	-0.495489	0.00204276	0.942113
ICAM5	5.93231	6.19657	5.85256	5.88761	5.9766	5.69908	5.65375	5.56195	5.4809	0.370209	0.00207302	0.942113
HSD17B7	9.29144	8.89981	9.35708	9.4093	9.1026	8.80921	8.59475	8.711	8.53928	0.548486	0.00210715	0.942113
RCCD1	7.16759	7.2069	7.03394	7.31718	7.1205	6.90111	6.59317	6.77191	6.65974	0.43774	0.00219704	0.942113
MKS1	6.74014	6.98143	6.69441	7.01742	6.96545	6.56111	6.51027	6.32845	6.51804	0.400306	0.00223097	0.942113
SS18L1	8.49942	8.22685	8.48423	8.32965	8.33553	8.92567	9.45825	9.30808	9.13485	-0.831578	0.00226559	0.942113
ELP4	8.76159	8.32301	8.04916	8.30296	8.74367	7.46734	7.60327	7.7778	7.7099	0.796499	0.0023712	0.942113
MRPS6	10.1015	10.5332	10.5363	10.7299	11.1897	9.74919	9.13585	9.7255	9.6409	1.05525	0.00239805	0.942113
TXNIP	7.91699	9.01841	7.67137	7.54268	9.13412	10.2668	11.2467	10.3364	9.73076	-2.13845	0.00246836	0.942113
CXorf57	5.2733	5.45355	5.28696	5.38469	4.86384	4.5174	3.71991	4.2728	3.85926	1.16013	0.00305185	0.942113
EPS8L1	6.47022	6.27569	6.00798	6.29307	5.9139	6.82086	6.95323	7.52257	7.21038	-0.934591	0.00318284	0.942113
C18orf62	3.56528	3.65783	3.65746	3.49392	3.64638	3.40683	3.36827	3.49392	3.40925	0.184605	0.00318654	0.942113
MED24	8.68889	8.51078	8.12335	8.42663	8.3079	7.91787	8.02114	7.7114	7.9258	0.517458	0.00319164	0.942113
FBRSL1	7.01039	7.61919	7.64881	7.22537	7.25861	8.15808	7.82577	8.06997	8.42519	-0.767276	0.00332135	0.942113
C10orf46	6.74526	6.74618	6.94959	6.75873	7.05334	7.21432	7.27563	7.11146	7.16318	-0.340526	0.00332968	0.942113
CEMP1	5.06214	5.18966	5.01009	5.0793	5.096	4.74076	4.91604	4.90435	4.81705	0.242889	0.00335526	0.942113
CLTB	7.69148	7.62657	7.73179	7.62485	7.0035	8.08493	8.39045	8.81837	8.44661	-0.899454	0.00345054	0.942113
LOC285758	6.66912	7.6712	6.32615	7.78863	5.35025	4.94723	4.61214	4.3317	3.703	2.36255	0.00365712	0.942113
PTK6	5.64859	5.56826	6.06919	5.49806	5.11296	6.86125	7.88635	6.67668	7.42283	-1.63237	0.00395486	0.942113
CREB1	8.07926	8.42066	8.2247	8.54512	8.35792	7.93692	8.03829	7.87483	7.81411	0.409495	0.00418658	0.942113
LOC100127980	4.00227	4.09792	4.32449	3.78697	4.30915	4.85954	5.24577	4.56184	4.90821	-0.789679	0.00421114	0.942113
ZNF286A	5.70474	5.51427	5.45105	5.06171	5.72834	6.70104	6.25463	6.19156	6.0419	-0.805259	0.00424656	0.942113
OR4C1P	4.41516	4.45436	4.67992	4.57433	4.70902	4.35395	4.29978	4.2195	4.20043	0.298145	0.00424692	0.942113
LOC100509856	4.14558	3.99625	4.29733	4.24614	4.06231	3.84103	3.80364	3.91697	3.8883	0.287033	0.00424923	0.942113
DCUN1D2	7.57238	7.34084	7.65878	7.34344	7.41534	7.79095	7.87037	7.66928	7.90159	-0.341891	0.00430478	0.942113
FRMPD2 /// FRMPD2P1 /// FRMPDP2	3.98133	4.30512	4.18987	4.37443	4.20429	3.53504	3.94244	3.78196	3.72052	0.466019	0.00463057	0.942113
EXPH5	5.46649	4.41729	5.70167	4.45562	5.0804	6.44911	7.95105	7.03189	6.44652	-1.94535	0.00479058	0.942113
DCAF10	6.73911	6.23238	6.60052	6.51814	7.00808	7.00698	7.31782	7.56966	7.40736	-0.705807	0.00487768	0.942113
C19orf21	6.85581	6.87776	8.02588	6.8797	6.35655	8.59187	9.4555	9.03609	7.96348	-1.76259	0.00495378	0.942113
NCOA6	6.72061	6.47663	6.69218	6.3783	6.6715	7.1469	7.27866	6.90184	6.94343	-0.479865	0.00502965	0.942113
CWC25	7.83733	7.84473	7.94399	8.12264	7.68691	7.56363	7.51082	7.46319	7.53745	0.368346	0.00522328	0.942113
LOC730184	5.23044	5.31155	5.07285	5.23848	5.28909	5.04236	4.93522	5.07686	4.89811	0.240344	0.00526724	0.942113
ZFYVE9	6.17569	5.59826	5.85416	5.82735	5.81952	6.14231	6.59498	6.54846	6.38552	-0.562823	0.00528467	0.942113
SPPL3	6.9604	7.45993	7.04779	7.29408	6.95807	7.58011	7.61227	7.52713	7.89427	-0.509389	0.00565855	0.942113
FN3K	3.66595	3.77205	3.62958	3.72584	3.36053	3.88894	3.98263	3.9483	4.15983	-0.364134	0.00567942	0.942113
OR2J3	3.43437	3.54799	3.35505	3.6754	3.37018	3.08703	3.31145	3.12987	3.16337	0.30367	0.0057989	0.942113
CDC34	8.16744	8.56874	8.36701	8.53245	8.07762	8.96091	9.06344	8.60258	9.00808	-0.5661	0.00587743	0.942113
LOC641518	3.776	3.78227	3.74359	3.88532	3.72506	3.46749	3.51667	3.32343	3.58968	0.308132	0.00605201	0.942113
TMEM123	11.3992	11.7268	12.1808	11.1552	11.2802	12.2994	12.2026	12.6754	12.4824	-0.866479	0.00614926	0.942113
LOC100288507	5.53325	5.76157	5.618	6.70615	5.51273	6.71029	7.02771	6.85709	7.04463	-1.08359	0.00621964	0.942113
EID1	8.97994	9.65657	9.24659	9.60117	9.93606	8.68553	8.69112	8.82522	8.08581	0.912147	0.00624788	0.942113
SH2D3A	5.23336	5.90768	6.59692	6.10465	5.37909	6.74602	7.01712	7.95494	7.2615	-1.40055	0.00626388	0.942113
SLC12A7	10.4716	8.03068	9.86205	8.69668	7.6781	11.7647	10.6317	11.2479	12.1486	-2.50039	0.00629418	0.942113
DAGLB	7.02883	6.49674	7.48961	6.42167	6.83731	7.87811	7.77122	8.03457	7.40603	-0.917652	0.00642708	0.942113
ZNF501	3.92674	3.74294	3.81426	3.8897	3.40887	4.36717	4.13298	4.36052	4.04819	-0.470715	0.00643081	0.942113
CYS1	7.60374	4.54529	7.0937	5.33481	6.88726	3.37367	3.22037	3.20792	3.64342	2.93162	0.00643255	0.942113
EXOC7	7.15397	7.16674	7.44821	7.3018	7.26918	7.55618	7.45696	7.64147	7.46902	-0.262931	0.00644191	0.942113
ATF2	6.96798	6.9368	7.28285	7.27818	7.54254	6.52465	6.7874	6.68683	6.23495	0.643214	0.00645832	0.942113
GOSR2	6.91944	7.18278	7.44072	7.12881	7.28585	6.86052	6.64839	6.77817	6.87351	0.401372	0.00652217	0.942113
ARL17A /// LOC100294341	4.59443	4.36527	4.87324	4.40982	4.49885	4.11454	4.04646	4.25396	4.10334	0.418744	0.00656855	0.942113
DYNLRB1	7.89283	7.94651	8.20427	7.93596	7.73929	8.37585	8.25855	8.22457	8.31319	-0.349265	0.00662677	0.942113
HPSE2	4.99681	5.035	4.93419	5.0496	4.95569	4.69941	4.58014	4.83708	4.69526	0.291282	0.00665271	0.942113
ZNF828	8.40197	8.39776	8.29052	8.51484	7.6789	7.88888	7.41213	7.29902	7.27709	0.787515	0.00670389	0.942113
LOC100505937	9.7065	9.96615	9.2588	10.123	9.64276	8.90309	9.30499	8.84944	9.1071	0.698284	0.00674248	0.942113
GMEB1	7.06581	7.4747	6.82594	7.52659	6.93653	6.18545	6.62243	6.55142	6.60845	0.673974	0.00674535	0.942113
ZNF283	4.41613	3.6836	4.47906	4.36435	4.29099	4.84621	5.07294	4.68828	5.05121	-0.66783	0.00677143	0.942113
HAAO	7.36817	7.35292	7.10838	7.46308	7.12578	6.24523	6.70941	6.82769	6.32727	0.756264	0.00678986	0.942113
FLJ36116	4.3766	4.77038	4.58382	4.49625	4.49126	4.11405	4.12506	4.3582	4.25469	0.330663	0.00691087	0.942113
LOC645513	4.23373	4.66096	4.15784	4.83627	4.44644	3.7549	4.02036	3.85254	3.88935	0.587759	0.00696558	0.942113
ANKRD54	7.69007	7.59903	7.51761	7.86702	7.7065	7.16555	7.47772	7.34939	7.37019	0.335334	0.00714348	0.942113
PRPF39	9.20544	9.29968	8.67433	8.99919	8.71291	8.34342	8.59839	7.94656	8.14872	0.719037	0.00720127	0.942113
HPS3	7.2632	6.83922	7.45054	7.23694	7.15816	7.8414	7.73442	8.14884	7.55099	-0.629301	0.00733537	0.942113
CHMP4B	10.3135	10.1263	10.7538	10.345	9.77376	10.682	11.1364	11.0776	11.0495	-0.723907	0.00753568	0.942113
PRPF38A	8.76708	9.29582	8.88166	9.38554	8.71415	8.43778	8.3605	7.94644	8.50695	0.695934	0.00753773	0.942113
KIAA0528	9.87593	10.5904	10.3858	10.0916	10.0166	9.79336	9.08674	8.92062	8.98161	0.99647	0.00786348	0.942113
ZNF682	3.81716	5.51973	3.94909	3.96401	4.80286	5.61351	7.28786	5.91564	6.18568	-1.8401	0.00801344	0.942113
RCN1	10.6195	10.1677	11.2802	9.51979	10.6716	11.3469	12.1244	11.6971	11.8244	-1.29644	0.00802071	0.942113
MTMR4	9.36376	10.0414	8.854	10.1239	9.35906	7.56854	8.27642	8.19844	8.85185	1.3246	0.00805576	0.942113
NEURL2	4.72866	4.91983	4.87952	5.097	5.2448	5.533	5.41366	5.21476	5.37134	-0.409227	0.00818515	0.942113
TACSTD2	4.31097	4.56534	4.44425	4.54377	4.45334	5.80696	6.91505	7.14201	5.98689	-1.99919	0.00848968	0.942113
IL22RA2	3.2733	3.37797	3.40817	3.44543	3.38995	3.59233	3.65576	3.83232	3.585	-0.287392	0.00856619	0.942113
TRIP10	6.84355	7.37043	7.18751	7.61544	7.60692	7.83585	7.81783	8.23558	7.97294	-0.640782	0.00856761	0.942113
TCEA2	5.77314	5.76905	6.13319	5.91136	6.09526	6.20075	6.46106	6.26775	6.59944	-0.44585	0.00862927	0.942113
ASB3	4.62717	5.00594	4.48069	5.12881	4.5695	4.05574	4.39238	4.21252	4.15943	0.557407	0.00871609	0.942113
ANAPC13	7.10373	6.8324	6.88416	6.89468	6.76499	7.09325	7.32871	7.12543	7.35493	-0.329587	0.00875813	0.942113
LOC100129361	9.33277	10.1247	9.21434	9.64312	10.497	8.86979	8.08458	9.0301	8.27745	1.19691	0.00881683	0.942113
LOC151878	5.63181	4.02706	4.04896	3.86974	5.28165	6.51199	7.40158	5.53474	7.34352	-2.12611	0.00887114	0.942113
MLX	8.80104	8.71575	8.56752	8.51584	8.22337	8.10742	8.32713	7.92208	7.9628	0.484848	0.00892872	0.942113
C5orf17	4.06011	3.79208	3.95507	4.03577	4.05968	3.82238	3.75242	3.76878	3.69872	0.219967	0.00896335	0.942113
ZNF138	6.19695	6.75791	6.64454	6.18684	6.257	6.68582	7.3285	7.23521	7.1691	-0.69601	0.00897635	0.942113
C2orf44	7.01052	7.31687	7.31899	7.3936	7.14847	6.62483	6.86891	6.5408	6.20022	0.679	0.00908332	0.942113
AURKC	5.24173	5.92918	5.62037	5.86797	5.67271	6.27121	6.56766	6.10586	6.07845	-0.589402	0.00914908	0.942113
MRPS18B	10.3757	10.259	10.0427	10.3693	9.88739	9.24693	9.83673	9.53275	9.70672	0.606027	0.00919173	0.942113
HTR2A	4.49157	4.45779	4.26914	4.44689	4.5436	4.25163	4.25118	4.25659	4.19295	0.20371	0.00935564	0.942113
TREX2	4.42671	4.54478	4.62414	4.39676	4.38606	4.19915	4.26627	4.02977	4.29022	0.279335	0.0094121	0.942113
LOC285577	3.81644	3.83997	3.97018	4.22978	4.03965	3.74838	3.51295	3.70292	3.64439	0.327046	0.00943934	0.942113
MCM3AP	5.75553	5.99382	5.76181	6.0158	5.90524	5.58313	5.72167	5.47138	5.66484	0.276184	0.00945018	0.942113
PLA2G3	5.28937	5.4784	5.18655	5.34801	5.11181	4.87088	4.87033	5.14359	4.95364	0.323218	0.00946788	0.942113
LOC100129195	5.23793	5.02719	5.01451	5.3395	5.30677	4.84009	4.92495	4.90843	4.85428	0.303242	0.00969213	0.942113
ARFGAP3	9.72162	10.1257	10.5385	9.92686	10.6258	9.51191	8.81152	8.58982	9.47048	1.09175	0.00971505	0.942113
STAT5B	7.31233	7.50295	7.57047	7.88967	7.29102	7.06656	6.93199	7.08968	7.11227	0.463163	0.0100245	0.942113
VAMP1	6.08289	7.82844	6.01479	7.05126	6.96552	5.42836	5.56316	5.39536	4.9986	1.44221	0.01015	0.942113
SMARCA4	7.14102	7.41045	7.20144	7.47119	7.42849	7.50185	7.92495	7.82275	7.92508	-0.46314	0.010226	0.942113
RSPO2	3.29345	3.31118	2.97286	3.19943	3.4398	2.85738	2.85364	3.0628	2.87815	0.33035	0.0102391	0.942113
LOC100499194	4.88696	4.63736	4.77507	4.7646	4.60986	4.93802	5.06938	4.92304	4.89471	-0.22152	0.0104118	0.942113
GNG13	3.50532	3.65306	3.50745	3.4962	3.64875	3.39412	3.44859	3.31499	3.23792	0.213251	0.0105191	0.942113
TFDP2	7.24257	6.30489	6.11329	6.12026	6.24494	7.13128	7.92088	7.31042	7.15646	-0.97457	0.0105266	0.942113
C20orf111	8.6588	8.09676	8.74295	8.32607	8.30187	8.88308	9.23769	9.20835	8.74791	-0.593966	0.0105835	0.942113
PDP1	7.27395	6.3142	6.77328	6.88142	8.37496	10.1344	9.09508	9.52774	8.00611	-2.06727	0.0106723	0.942113
SOBP	4.71655	4.41743	4.41248	4.54319	4.6751	4.36144	4.03422	4.27357	4.05616	0.371601	0.0107736	0.942113
FAM84B	7.75417	5.30798	7.51179	5.35486	5.24152	7.78225	9.79926	8.6289	8.53269	-2.45171	0.0109839	0.942113
TOM1L2	6.60939	6.84608	6.7275	6.6788	6.55303	7.07023	6.98034	7.15182	6.82018	-0.322682	0.0110215	0.942113
UPK3A	6.32848	6.32968	5.77535	6.06477	5.7048	5.47242	5.52372	5.19427	5.67881	0.573314	0.0110325	0.942113
TSPAN15	8.22513	6.23995	8.52756	6.39864	7.66266	8.61754	9.19481	10.0196	9.62018	-1.95225	0.0110414	0.942113
GRAMD1A	7.14707	8.05915	7.38388	7.56661	7.53225	8.47634	8.09591	8.43664	7.914	-0.692928	0.0110662	0.942113
LOC100508787	3.69188	3.84612	3.94044	3.89306	3.76701	3.7424	3.561	3.59345	3.58475	0.207301	0.0112134	0.942113
TMEM5	9.08685	8.54337	8.93796	8.43846	8.22591	7.71239	7.19085	7.74746	8.1972	0.934538	0.0113609	0.942113
COPS4	6.17862	6.73191	6.61124	6.80615	6.58774	6.07076	5.99675	6.32497	5.76979	0.542564	0.0115193	0.942113
MED23	7.72895	7.89057	7.79484	7.77798	7.48766	7.12531	7.38051	6.76665	7.24807	0.605867	0.0115481	0.942113
ADRBK2	7.29788	8.15845	6.23329	7.10276	6.38902	5.88186	4.93182	5.87916	5.72268	1.4324	0.0116721	0.942113
TMED9	9.18459	9.30889	9.49166	9.4804	9.42413	9.73755	9.64108	9.49884	9.74189	-0.276902	0.0117005	0.942113
CADPS2	7.61078	4.63316	7.49226	5.30321	7.10588	8.63944	9.99712	8.54354	8.51821	-2.49552	0.011727	0.942113
ZNF286A /// ZNF286B	8.21425	7.89705	7.84389	7.05502	8.3219	9.46832	8.4543	8.96571	8.75684	-1.04487	0.0117584	0.942113
ST3GAL5	9.4093	8.85866	7.27376	9.31274	7.19094	6.46372	5.11505	6.92377	6.61764	2.12904	0.0120074	0.942113
FAM55C	6.82645	7.03604	4.09794	6.50763	5.39435	3.43186	3.57393	3.91482	3.6504	2.32973	0.0120757	0.942113
TUBB	12.5812	12.8036	12.8096	13.0313	13.0371	12.5292	12.1265	12.559	12.3987	0.449202	0.0121411	0.942113
LOC284865	6.53547	6.29752	5.92692	6.2251	6.19725	5.99754	5.72011	5.8162	5.83583	0.394032	0.0123358	0.942113
EDN1	6.32327	5.59676	7.51778	5.95794	6.59384	7.86799	7.77524	8.37178	7.13007	-1.38835	0.0124249	0.942113
TSPAN14	7.0998	7.59023	7.88905	7.55085	8.53105	9.43226	8.30148	9.39956	8.74858	-1.23827	0.0124427	0.942113
LOC100293160 /// PPIA	6.63252	6.91897	6.88948	7.14629	6.59664	6.49932	6.39589	6.51602	6.31483	0.405267	0.0124489	0.942113
CDH1	8.52738	5.47898	7.82062	6.37923	4.2733	7.91325	10.732	10.9314	10.2934	-3.4716	0.0124493	0.942113
AFF2	4.54505	4.6514	4.28288	4.42035	4.71243	4.31268	4.26683	4.15171	4.08342	0.318763	0.0124626	0.942113
A4GALT	6.61679	6.75011	6.17497	6.57687	6.44634	6.31166	6.00607	6.04671	6.07778	0.402461	0.0124852	0.942113
TYW3	9.5734	10.9704	9.5557	10.5571	9.46533	8.96814	8.93813	8.98879	8.08772	1.27869	0.0125565	0.942113
LOC100506866	5.51282	5.75238	6.05377	6.59947	6.1232	5.18219	5.44702	5.30529	5.13399	0.741208	0.012571	0.942113
WIPI2	7.08529	7.01106	7.28565	6.89344	6.94047	7.45034	7.2608	7.70067	7.38589	-0.406244	0.0128721	0.942113
PMVK	10.1273	9.35459	9.90072	10.0122	8.72502	8.73276	8.2651	8.16262	8.99067	1.08617	0.0129134	0.942113
TRMT2A	7.712	8.24974	7.68627	8.16576	7.87006	7.47885	7.6059	7.28997	7.5294	0.460735	0.0130531	0.942113
MRPL51 /// SPTLC1	9.11442	9.63081	9.11281	9.63465	9.55228	9.04814	8.51313	9.01152	8.71895	0.586056	0.0131271	0.942113
DDX17	8.85345	9.07846	8.75264	9.18561	9.01187	8.28218	8.64552	8.08707	8.58997	0.575222	0.0131503	0.942113
TDRD9	3.29431	3.43666	3.36658	3.23483	3.26782	3.41182	3.44848	3.53011	3.56987	-0.170029	0.0133366	0.942113
C1orf63	9.4698	9.77677	10.5545	9.82946	9.74151	8.49376	9.37505	8.78444	9.21531	0.907262	0.0133577	0.942113
OR11A1	3.47947	3.53496	3.47269	3.52614	3.47095	3.594	3.80915	3.7896	3.73221	-0.234398	0.0133795	0.942113
AHI1	5.41705	5.2479	5.40142	5.05193	5.36302	4.89278	5.1556	5.02803	4.93294	0.293928	0.0134535	0.942113
PP13439	3.6683	3.52311	3.65467	3.45692	3.39896	4.35653	3.98451	4.15732	3.79982	-0.534152	0.0135085	0.942113
ITGB8	6.30558	4.52977	5.77746	3.93415	4.25289	5.82663	7.06033	7.75215	7.27643	-2.01892	0.0135337	0.942113
PNLIPRP3	3.23467	3.48563	3.2081	3.26749	3.29818	3.54387	3.42983	3.51036	3.48152	-0.192582	0.0135454	0.942113
MYOZ2	3.2061	3.16215	3.13434	3.12017	3.20791	3.26924	3.30719	3.20539	3.256	-0.0933221	0.0135606	0.942113
GRIN2B	5.03405	5.26939	5.18764	5.53	5.37623	4.95917	4.86064	5.09869	4.78785	0.352874	0.01358	0.942113
PDCD6	7.5621	7.74162	7.97334	7.64979	7.18716	8.52522	8.30595	7.86274	8.50598	-0.67717	0.0137581	0.942113
CCDC43	8.46841	8.52044	7.98374	8.66124	8.50874	7.99945	8.1052	7.84049	7.95833	0.452647	0.0137773	0.942113
LRRC4C	4.15744	4.36527	4.10267	4.47897	3.9104	4.70244	4.3769	4.79184	4.82979	-0.472293	0.0138869	0.942113
IL17F	4.46686	4.76008	4.56319	4.29275	4.66117	4.32271	4.29774	4.04919	4.19462	0.332747	0.0139025	0.942113
TMTC2	6.64933	4.11683	6.09011	4.59721	5.11731	7.19928	8.04895	8.32532	6.28165	-2.14964	0.0139376	0.942113
ITGB3BP	9.92109	10.0484	9.87236	10.0021	9.4047	9.38189	9.49659	9.28441	9.42658	0.452357	0.0140048	0.942113
LOC100506380	4.50054	4.94103	5.15063	4.85596	4.42573	5.07485	5.99161	5.68809	5.61596	-0.817848	0.0140564	0.942113
CGN	7.87506	4.80376	6.74861	5.10329	4.66718	7.14597	8.50891	9.25618	8.57985	-2.53314	0.0141082	0.942113
LOC286367	5.45147	6.63485	5.35199	6.44321	5.7704	4.79921	4.94608	4.74753	5.13521	1.02338	0.0141616	0.942113
HIRIP3	6.89034	7.20754	7.04197	7.38139	6.99991	6.22604	6.63154	6.5753	6.8321	0.537985	0.014193	0.942113
LHX3	4.02118	4.26579	4.19556	4.05209	4.10507	4.24807	4.43811	4.48058	4.30138	-0.239095	0.0143914	0.942113
GAB4	6.13122	6.59987	6.5576	6.4543	6.23294	6.07909	5.81843	5.63504	6.10683	0.485339	0.0145294	0.942113
LOC100132369	4.36268	4.45817	4.21006	4.60584	4.43149	4.21485	4.14783	4.17826	4.10782	0.25146	0.0146099	0.942113
C7orf13	7.40623	7.12174	7.42372	7.46948	6.47326	8.63829	7.94982	7.95994	7.71832	-0.88771	0.0147633	0.942113
APOBEC3B	10.095	4.83413	6.67472	10.1612	7.31989	3.76739	3.28315	4.31539	3.5152	4.09671	0.0148804	0.942113
SMARCA2	6.24679	6.82201	6.64236	7.40568	6.85136	6.16051	6.02536	6.23561	5.88014	0.718235	0.0149984	0.942113
PACSIN1	5.37948	5.36457	5.48812	5.24411	5.10689	5.09471	5.05164	5.0442	5.03728	0.259676	0.0150699	0.942113
AP1M2	6.73833	5.93441	5.68847	6.05462	6.06633	7.24949	9.05397	8.42429	7.35005	-1.92302	0.0151421	0.942113
TNFRSF21	8.9274	4.84966	8.69662	4.71128	8.53483	10.4853	10.451	12.0485	10.3659	-3.6937	0.0152812	0.942113
SUDS3	8.44568	9.14798	8.13455	8.69144	8.64311	9.18275	9.16067	9.14383	9.48116	-0.629551	0.0154825	0.942113
NLRP6	4.32994	4.4496	4.07378	4.19242	4.1501	4.42507	4.43337	4.52861	4.60834	-0.259677	0.0155058	0.942113
PEX1	6.65826	6.39458	7.00751	6.86481	6.69369	7.30921	7.28448	7.08937	6.93693	-0.431228	0.0155171	0.942113
LOC100131283	3.86434	3.64086	3.82577	3.87071	3.64575	3.94112	3.9483	3.98394	4.00954	-0.20124	0.0155528	0.942113
ZNF12	8.04294	8.13033	8.87806	8.16724	7.84248	8.88155	9.03082	8.82071	8.85409	-0.684584	0.0155532	0.942113
TSC22D3	6.96278	6.98719	6.36494	6.91481	7.57838	6.21366	5.27611	6.39532	5.76045	1.05024	0.0158032	0.942113
P2RY4	3.86359	4.37033	4.12351	4.0663	4.02672	3.62926	3.55946	3.70413	3.95123	0.379071	0.0158035	0.942113
CDC27	9.11324	9.4202	8.89395	9.55582	9.57202	8.75974	7.81691	8.71256	8.32508	0.907473	0.0158348	0.942113
TRUB1	5.33377	5.32266	5.47005	5.2625	5.48352	5.66622	5.50988	5.49257	5.56939	-0.185015	0.0159895	0.942113
LOC283481	4.95795	4.80465	5.26571	4.60808	4.95311	4.55752	4.42398	4.14835	4.62682	0.47873	0.0160181	0.942113
CREB3	8.77698	9.2118	9.10923	8.93759	9.11893	9.41193	9.34442	9.85194	9.42432	-0.477249	0.0163414	0.942113
UCKL1	7.62376	7.52396	7.67843	7.67024	7.17901	7.83674	8.20635	7.82444	7.89755	-0.406187	0.0166428	0.942113
ZNF607	6.23695	5.5376	5.522	5.15991	5.45169	6.15117	7.4282	6.48952	6.67008	-1.10312	0.0168502	0.942113
RNF133	3.50644	3.37967	3.25524	3.02476	3.21201	3.64794	3.73782	3.42852	3.58724	-0.324755	0.0168912	0.942113
HERPUD1	11.0275	12.4551	11.4747	12.5172	11.5105	10.4747	10.4984	10.7631	11.0849	1.09174	0.0169345	0.942113
LRRC8A	9.24057	8.35725	9.33515	8.22671	9.22222	9.73521	9.53468	10.6325	9.86223	-1.06476	0.0169404	0.942113
PCDHB16	3.55421	3.42223	3.64342	3.09992	6.77842	5.96375	6.92397	5.97804	7.73855	-2.55144	0.0169987	0.942113
ZNF3	4.9572	5.01824	5.13309	4.94056	4.77642	5.35678	5.42033	5.27978	5.06681	-0.315822	0.0171165	0.942113
PPIP5K2	9.05614	9.39838	9.66054	9.68696	9.71138	9.15253	8.09355	8.62971	8.62358	0.877838	0.0174101	0.942113
VASH2	5.58235	7.09348	4.37549	5.46703	6.06191	4.06247	3.73345	4.07292	4.37443	1.65524	0.0174314	0.942113
CCDC120	4.60497	4.45705	4.82991	4.75351	4.63426	5.02781	4.77936	4.90186	4.93371	-0.254748	0.017451	0.942113
CISH	6.1521	6.28876	6.42152	6.274	6.48772	7.08205	6.57084	6.66591	6.79425	-0.453442	0.017519	0.942113
BCAP31	10.5107	9.34977	10.5226	9.41766	10.1026	10.9146	11.2105	10.7819	10.7907	-0.943731	0.0175206	0.942113
LOC100508428	5.37997	5.64463	5.04576	5.54457	5.62835	5.00372	5.09224	5.17239	4.88246	0.410956	0.0175553	0.942113
LOC100506995	5.70617	5.26992	5.81371	5.33969	5.4571	5.16704	4.99582	5.17471	5.19043	0.385318	0.0176788	0.942113
MXD3	8.29674	8.71759	8.32753	8.64	8.1456	7.81745	7.70922	8.07016	8.18506	0.480018	0.0177263	0.942113
CWC27	7.35922	7.24331	7.21232	7.46008	7.34559	6.93994	6.94688	6.99304	7.24646	0.292524	0.017764	0.942113
LOC100288679	4.10477	4.2791	4.08774	4.06529	4.22517	4.28869	4.31419	4.29531	4.34062	-0.157289	0.0178646	0.942113
ITPR2	6.09042	7.81233	5.71957	7.37992	7.32224	5.64343	4.39737	5.91063	5.01396	1.62355	0.0179536	0.942113
C10orf47	7.91361	6.60207	7.19718	5.99804	4.68602	9.45044	7.74734	8.83637	8.17669	-2.07332	0.0179541	0.942113
C13orf40	3.46318	3.56399	3.45157	3.47342	3.37347	3.36677	3.2379	3.34538	3.37036	0.135024	0.0179716	0.942113
ZNF264	5.06009	6.0146	6.0063	6.19491	5.84338	6.38498	6.63483	6.59945	6.63158	-0.738855	0.0180091	0.942113
DDX11L2	4.94878	5.531	5.35782	5.2418	5.31027	4.82263	5.11922	4.76138	4.89507	0.378356	0.0180612	0.942113
ZNF280B	5.64887	5.33311	5.85433	5.86277	4.27796	4.33381	4.15993	4.09264	4.68859	1.07666	0.0182242	0.942113
GALP	3.2523	3.26347	3.16953	3.08434	3.15371	3.41136	3.6323	3.43078	3.32249	-0.264561	0.0183667	0.942113
HSPA12B	4.66595	4.78212	4.66732	4.83158	4.69758	4.5207	4.43004	4.66658	4.46097	0.209336	0.0184406	0.942113
AKR1A1	8.33224	8.49376	8.06681	8.50719	8.02028	7.60358	8.11399	7.76182	7.82735	0.457369	0.0184711	0.942113
PCDHB18	5.45678	5.82437	5.95113	5.85297	6.68009	6.42638	7.34344	8.08723	7.39199	-1.35919	0.0185345	0.942113
C21orf93	5.64388	5.89842	5.65687	5.94367	5.84286	5.5752	5.58842	5.48383	5.63916	0.225488	0.0185505	0.942113
CBY3	3.33419	3.1875	3.04864	3.27099	3.12461	3.43402	3.46844	3.34143	3.68334	-0.288618	0.018647	0.942113
ZNF443	7.60639	7.2073	7.69206	7.54804	6.96127	7.99962	9.34814	8.28978	8.84201	-1.21688	0.018684	0.942113
ZBTB16	4.33849	4.5434	4.50173	4.4842	4.59919	4.22911	4.34675	4.38946	4.16887	0.209855	0.0187213	0.942113
PRKCZ	5.22462	4.67843	5.44629	5.16173	5.10239	5.62834	6.22243	5.58167	5.58777	-0.632357	0.0188235	0.942113
BPIL3	3.88688	3.76946	3.76443	3.82506	3.76383	3.67586	3.70888	3.72824	3.74265	0.088026	0.0191054	0.942113
ADAM10	8.37488	8.35056	8.77231	8.77291	8.82195	9.05947	9.48879	10.2504	9.9074	-1.058	0.0191898	0.942113
SLC35E1	8.16229	8.13837	8.18856	8.15892	8.13318	8.59976	8.27323	8.5595	8.56186	-0.342324	0.0192514	0.942113
PHF6	6.91867	7.24874	6.86879	7.02514	7.09242	6.87089	6.83801	6.74129	6.63399	0.259704	0.0193054	0.942113
PCDHB6	3.63121	3.92078	4.18939	3.9995	5.06837	6.13707	4.91227	7.40839	6.46766	-2.0695	0.0193641	0.942113
FAM129A	6.0536	8.94861	5.69714	8.7793	8.85917	3.5963	4.39645	6.61188	4.14429	2.98033	0.0196304	0.942113
GRIK1-AS	3.79129	3.73325	3.74278	3.94787	3.6338	3.58897	3.52349	3.46017	3.67586	0.207677	0.0197365	0.942113
FCER1A	3.36717	3.46546	3.3815	3.59537	3.43633	3.27562	3.17175	3.30334	3.36077	0.171292	0.0197514	0.942113
LEMD2	6.85191	6.41875	6.41847	6.63911	6.82928	7.08284	6.84183	7.03474	6.92614	-0.339883	0.0197879	0.942113
LOC100129282	3.70558	3.66015	3.6054	3.67219	3.67388	3.55384	3.62701	3.521	3.49002	0.115474	0.0198196	0.942113
ANKRD44	5.38176	7.6615	6.2511	8.0053	5.90805	4.9834	4.0375	5.08414	5.19924	1.81547	0.0199797	0.942113
TBC1D23	8.77984	8.32753	8.80101	8.20136	8.28154	8.89759	8.95589	9.42103	8.85796	-0.55486	0.0200069	0.942113
TH	3.6867	3.90442	3.88525	3.45389	4.25869	3.36501	3.26782	3.30176	3.52622	0.47259	0.0201566	0.942113
LEF1	4.10423	5.21974	5.04546	4.93001	5.08616	3.97449	4.14781	4.34522	4.21055	0.707605	0.0201591	0.942113
PPP2CA	8.15469	7.84977	7.92935	8.04971	8.0558	8.48209	8.73216	8.20013	8.37794	-0.440216	0.0201648	0.942113
TREX1	7.89343	8.72197	7.58727	9.27776	7.99312	7.539	6.62417	7.38051	7.14871	1.12161	0.0201704	0.942113
TEAD3	6.36459	5.22277	6.28568	4.90991	6.56081	6.86585	7.13153	6.86891	7.37849	-1.19244	0.0201868	0.942113
BICD2	7.30692	7.12303	6.97758	7.02835	7.76843	7.73596	7.56695	7.73376	8.08622	-0.539858	0.0204439	0.942113
PPPDE2	8.52316	8.95823	8.35406	8.51215	7.92568	7.76099	7.79522	7.93029	7.94261	0.597379	0.0204591	0.942113
LOC100506360	5.22681	5.58371	3.94188	5.54988	6.43596	3.89615	3.77595	3.90048	3.82092	1.49927	0.0204938	0.942113
SLC17A6	3.35228	3.23725	3.20694	3.44059	3.11734	3.4934	3.69399	3.44496	3.44174	-0.24764	0.020593	0.942113
C3orf52	7.7813	6.14382	7.53041	6.45674	7.66461	9.19285	8.13482	8.73882	7.82806	-1.35826	0.0206098	0.942113
NUDT6	7.10662	6.88741	5.53404	7.21312	7.2925	5.70299	5.40393	6.13889	5.36135	1.15495	0.0206357	0.942113
LRRC28	5.87063	5.47491	5.27623	5.66979	5.53481	5.08772	5.31652	5.26733	4.85421	0.433828	0.020645	0.942113
LOC728153	5.4228	6.0871	5.43415	5.86707	5.84753	6.11404	6.2354	6.16982	6.28237	-0.468677	0.0206886	0.942113
TMED2	10.8332	11.5803	10.7761	11.2383	11.0578	11.8054	11.4142	11.5377	11.7243	-0.523278	0.0207353	0.942113
CDKL3	5.44566	5.32419	5.20096	5.36193	5.79525	5.75838	5.64101	5.79485	5.97775	-0.367403	0.0208703	0.942113
CCDC90A	9.89472	9.7554	8.78256	10.1017	9.41552	8.9656	8.40682	9.05483	8.58711	0.836388	0.0208831	0.942113
PRRG2	5.46893	5.64134	5.56144	5.50398	5.20936	5.73362	6.56608	6.72444	6.54052	-0.914155	0.0209399	0.942113
SPOP	8.37448	8.27244	8.13635	8.50246	8.84373	8.00453	8.09559	7.67894	8.08413	0.460094	0.0210512	0.942113
CCDC142 /// MRPL53	10.8526	11.1376	11.0092	10.9771	10.6806	10.6512	10.5922	10.0996	10.152	0.557688	0.0210657	0.942113
WDR35	6.40008	5.96563	6.95986	6.2615	7.57588	5.94593	5.31513	5.6326	5.6343	1.0006	0.0212573	0.942113
RFESD	5.80766	6.32779	5.64431	5.57477	5.10911	5.08471	4.96565	4.88547	5.00836	0.706681	0.0213479	0.942113
SMO	7.31917	7.19399	7.61651	7.09914	6.93649	6.65071	6.31856	6.59306	7.04434	0.581389	0.0214894	0.942113
TTC31	8.6013	8.68425	8.9943	8.81908	9.09091	8.00433	8.41825	7.64522	8.41139	0.71817	0.0215325	0.942113
TRMT11	9.89855	9.44513	8.6626	9.62974	8.886	8.60581	8.82546	8.00538	7.80577	0.993799	0.0215552	0.942113
AMOTL2	7.76933	5.78139	8.28134	4.0727	8.96863	10.5047	8.60035	10.8205	10.6402	-3.16675	0.021583	0.942113
CCBL1	5.41494	5.20133	5.36027	5.45823	5.26339	5.2174	5.19115	5.08387	5.19075	0.168842	0.0216215	0.942113
DOCK11	5.23987	8.02731	5.51871	8.33142	7.37673	4.69908	4.35566	4.78615	4.50162	2.31318	0.0216991	0.942113
FLNB	8.84247	7.21253	8.93476	7.68036	9.15403	10.4994	10.0253	9.27217	9.36347	-1.42525	0.0217131	0.942113
KPNA1	8.24377	7.53317	7.91595	7.70681	7.70456	8.22982	8.2309	8.54344	8.098	-0.454684	0.021783	0.942113
C20orf197	3.03591	2.9904	3.15761	3.20909	2.8956	2.80626	2.92412	2.90478	2.80162	0.19853	0.0219182	0.942113
MAGEC3	3.17736	3.36681	3.22251	3.29991	3.30283	3.37886	3.3535	3.46651	3.52869	-0.158004	0.0220199	0.942113
GOLGB1	8.47044	8.34379	8.71269	8.1294	8.26256	8.61278	9.36331	8.99669	9.41797	-0.713913	0.0220714	0.942113
SCPEP1	6.99879	6.68033	5.04955	6.88171	6.38057	5.28565	3.91601	5.64714	4.35266	1.59782	0.0220879	0.942113
MOBKL2B	6.74137	5.78248	6.65637	5.31862	5.3418	6.96595	7.46816	6.52693	7.38793	-1.11912	0.0221278	0.942113
ZNF83	6.39976	6.42459	6.87106	5.76628	3.22742	7.30073	7.47372	8.41961	8.86399	-2.27669	0.022322	0.942113
MSRB2	7.77533	6.44875	6.73552	6.46983	6.98537	7.53723	7.95964	7.41329	8.13004	-0.877091	0.0223767	0.942113
COQ9	7.78718	7.78937	7.62331	7.85192	7.49274	7.94022	7.91036	8.16916	8.3332	-0.379331	0.0223846	0.942113
LOC284570	4.95391	4.50472	4.82048	4.65428	4.90674	4.97204	5.1401	5.12366	4.99141	-0.288775	0.0223906	0.942113
APOA1	5.4963	6.59893	6.07677	5.95773	5.45366	5.10207	5.45937	4.79071	5.30094	0.753407	0.0224151	0.942113
SRPK2	8.15827	7.35858	8.27236	7.0577	7.87546	8.89002	8.61715	8.52897	8.20987	-0.817028	0.0224781	0.942113
FAM19A2	4.11987	3.8628	3.90918	3.95228	3.89766	3.66146	3.81172	3.76043	3.84997	0.177464	0.0225892	0.942113
ZNF862	7.11327	6.22408	7.92841	6.00027	7.22078	8.33757	7.53603	8.58513	8.09389	-1.24079	0.022594	0.942113
PKP2	6.41459	4.91638	5.67771	5.40838	4.15612	6.14426	7.34921	7.36782	6.26592	-1.46717	0.0226461	0.942113
LOC100132051	3.36184	3.49063	3.17186	3.54089	3.44444	3.17575	3.18992	3.26067	3.08434	0.224266	0.0226887	0.942113
PDK3	7.25912	7.05683	6.13307	7.1918	7.55761	6.51767	6.34167	5.47916	5.92763	0.973151	0.0228838	0.942113
C1orf97	7.53263	7.78199	6.62963	7.03604	6.84641	6.18463	6.87811	5.70443	5.8855	1.00217	0.0229684	0.942113
MAGI1	6.06356	5.13854	5.1984	5.17522	6.15641	6.45479	7.19257	5.95691	7.1841	-1.15067	0.0230221	0.942113
ZNF805	6.02678	6.06767	6.93442	6.08517	6.15807	7.13115	6.80651	7.20142	6.53991	-0.665328	0.0231396	0.942113
NEDD4L	6.28373	5.71161	6.82901	6.09977	6.79945	7.01971	7.34003	7.06214	8.22723	-1.06756	0.0232828	0.942113
FBLIM1	7.65613	5.83614	6.91265	5.74381	7.57429	7.81519	8.29856	7.79497	8.70954	-1.40996	0.0233315	0.942113
KCTD7	6.3591	6.41207	7.05637	6.7606	6.6085	6.32204	5.87285	6.28968	6.1905	0.470558	0.0234026	0.942113
PRKRIP1	6.69634	7.28426	7.38475	7.19214	6.83368	7.59062	7.60031	7.44547	7.52289	-0.461589	0.0234381	0.942113
WDR60	5.21276	5.03802	5.09953	5.12623	5.85124	5.93867	6.11822	6.69574	5.64054	-0.832742	0.0234481	0.942113
LOC100506047	4.19044	4.55901	4.28969	4.56882	4.29945	4.15157	4.16208	4.10393	4.05358	0.263693	0.0236756	0.942113
ADAM33	6.75036	6.95348	6.90718	7.07771	6.91271	6.77715	6.65974	6.74868	6.7784	0.179295	0.0236901	0.942113
ZNF250	4.81726	4.1753	4.78685	4.58745	5.16291	5.43926	5.19984	5.22541	5.15237	-0.548267	0.024146	0.942113
KIAA1543	5.93145	4.87666	6.20423	4.81696	5.04305	6.04053	7.56433	6.24909	7.19564	-1.38793	0.024337	0.942113
MEPE	5.32989	5.52286	5.40528	5.42542	5.39839	5.19351	5.2383	5.2992	5.01207	0.230601	0.0243433	0.942113
CANT1	9.00727	8.40535	8.91097	8.4771	8.45028	9.64741	9.64043	9.54703	8.79717	-0.757818	0.0243936	0.942113
STAP2	8.02026	7.08333	7.99186	6.80219	6.81674	7.72763	9.15651	9.84047	9.40959	-1.69067	0.024482	0.942113
LOC728377	6.48965	5.56184	7.7207	6.58504	5.77252	7.37832	7.26624	8.24792	8.0562	-1.31122	0.0246883	0.942113
COL9A2	6.15135	6.21532	5.65474	6.08996	5.46776	5.34445	5.29358	5.46033	5.55796	0.501745	0.0247342	0.942113
PCDHB12	4.8993	4.95557	4.99661	4.88363	6.41159	5.53279	7.22529	7.33127	7.12085	-1.57321	0.0249089	0.942113
LOC93444	4.9177	4.98085	4.8012	5.04445	4.82418	4.85218	4.72107	4.72451	4.69689	0.165012	0.024949	0.942113
MGC23270	7.05722	7.3436	7.07808	7.57838	7.3241	6.98838	6.89698	6.99836	6.91232	0.327268	0.0250085	0.942113
LOC100506834	4.66376	4.69226	4.65748	4.8074	4.52157	4.45163	4.06391	4.44794	4.35694	0.33839	0.0250211	0.942113
OR1E1	3.1172	3.05252	3.01917	3.0822	3.01327	3.20356	3.08301	3.17024	3.15033	-0.0949117	0.0251732	0.942113
C17orf63	7.65886	7.63461	8.12197	7.45537	7.12836	7.91624	8.15267	8.36032	8.15086	-0.545189	0.0251882	0.942113
LOC100132354	4.95615	4.6215	4.93301	5.00972	4.95792	5.16395	5.13788	5.20082	5.02039	-0.235102	0.0253034	0.942113
H2AFY2	7.06889	6.53858	7.59333	6.51285	7.31726	5.83366	5.7049	6.79852	5.84517	0.960617	0.025412	0.942113
PCBP4	7.45627	6.76012	7.50744	7.36021	7.81436	8.06947	7.84825	7.75587	8.16576	-0.58016	0.0255098	0.942113
TMEM139	7.82416	4.79833	7.60335	5.13209	4.49199	7.58833	9.51234	7.58181	9.82541	-2.65698	0.0255897	0.942113
KCNS1	5.4796	5.86141	5.15205	5.53659	5.19526	5.21762	4.72529	4.98607	4.99998	0.462744	0.025602	0.942113
PKP3	6.74024	5.98673	7.80716	6.12248	6.15208	6.95029	8.67452	8.68272	8.08226	-1.53571	0.0257238	0.942113
TTC19	8.67829	9.33708	10.6681	9.463	9.2478	9.96407	10.5953	11.4702	11.2638	-1.34449	0.0258394	0.942113
ESRP2	6.43388	5.35297	8.01729	4.96997	4.74945	6.81697	8.68113	8.56031	7.95539	-2.09874	0.0258622	0.942113
LOC641365	2.90743	3.14121	3.05023	2.87539	2.92847	2.91472	2.6801	2.76321	2.77611	0.197011	0.025863	0.942113
ZNF547	3.2187	3.32596	3.11812	3.69579	3.30843	3.72739	4.4725	3.80853	3.82997	-0.626197	0.0260829	0.942113
LMF2	9.10736	8.93532	9.24377	9.00855	8.92613	8.92604	8.73813	8.70907	8.48287	0.330198	0.0261205	0.942113
CTSL2	8.12703	5.87375	7.14154	5.97734	7.77303	8.34494	11.4421	10.7236	8.58928	-2.79645	0.0261273	0.942113
VNN2	8.44994	7.15976	6.34083	6.77192	5.20433	5.07193	5.47117	4.53119	5.03217	1.75874	0.0261376	0.942113
SF3B1	10.6378	11.1948	10.9663	11.1228	10.9277	10.5281	10.6577	10.7809	10.2907	0.405554	0.0261617	0.942113
LOC25845 /// NCRNA00263	7.4217	7.38631	8.516	7.56753	7.09721	8.35633	9.44994	8.27451	9.73326	-1.35576	0.0261643	0.942113
GALNT3	4.7216	5.48407	5.81864	4.73979	5.26303	5.5114	6.83788	7.21721	7.30816	-1.51323	0.0261899	0.942113
SLK	8.62039	7.62677	9.88656	7.96249	9.02327	9.92721	10.387	10.1427	9.36572	-1.33176	0.0261941	0.942113
ZNF354A	6.45235	6.78831	6.62047	6.27414	6.52339	8.03563	6.90785	7.24811	7.53121	-0.898968	0.0262534	0.942113
ST6GALNAC4	7.14383	8.08155	6.51314	7.70884	6.40624	6.61858	5.84542	6.01209	5.83774	1.09226	0.0263405	0.942113
ZNF606	6.08052	6.33409	6.41623	5.3041	6.10432	6.62488	6.3735	7.09792	6.99045	-0.723834	0.0263687	0.942113
CYBRD1	7.44576	8.47681	4.38818	8.1418	9.67114	5.87592	4.00928	4.27551	4.63246	2.92644	0.0264409	0.942113
YTHDF1	10.0491	9.79752	10.2649	9.65801	10.0079	10.8163	10.709	10.2558	10.2351	-0.548572	0.0265737	0.942113
LZTR1	7.33613	7.69736	7.49027	7.42703	7.64652	6.83018	6.97482	6.67849	7.38042	0.553486	0.0265795	0.942113
NFE2L3	7.62097	7.06918	8.0934	6.58226	6.28524	9.31695	8.63086	8.61443	7.55112	-1.39813	0.0265871	0.942113
CAV3	6.15249	6.34038	6.22048	6.22843	5.88388	5.93208	5.81247	6.00218	5.90092	0.253221	0.0266077	0.942113
LLPH	7.19653	7.54136	6.98103	7.36459	7.08363	7.11749	6.70554	6.82477	6.77853	0.376845	0.0266605	0.942113
SDC4	10.8541	7.45656	11.1243	8.59187	10.3432	11.8409	11.4432	13.0748	11.7025	-2.34132	0.0267146	0.942113
CLSPN	5.17428	5.32359	4.55572	5.48689	5.13289	4.65892	4.8493	4.21804	4.50596	0.576616	0.0267814	0.942113
ITGAX	4.78534	5.2332	4.98291	5.16702	4.62656	4.5898	4.43479	4.66202	4.64976	0.374914	0.0268323	0.942113
NCRNA00244	4.75915	5.17183	5.03293	4.88142	5.05778	5.26664	5.32887	5.39047	5.06589	-0.282346	0.0268748	0.942113
ZNF304	6.30973	7.24346	6.50358	7.02738	6.30047	7.15386	7.71813	7.05502	7.70728	-0.73165	0.0269772	0.942113
TMEM169	6.0387	6.17614	5.71597	5.39047	5.56586	5.40321	5.08953	5.30888	5.38765	0.480108	0.0269983	0.942113
PIK3CB	6.96745	6.10524	7.16744	6.88322	6.26986	7.59167	8.20754	7.04225	7.48486	-0.902941	0.0271133	0.942113
RPL13P5	6.52038	6.72803	6.99338	6.44033	6.98482	6.51985	5.92008	6.37658	6.05665	0.515098	0.027216	0.942113
IDI2	4.97938	5.1912	4.84508	4.97997	5.03482	5.61564	5.34546	5.52492	5.11864	-0.395074	0.027269	0.942113
LAMA3	5.28608	4.83824	5.51309	4.74245	5.12759	5.75691	5.37235	6.42095	6.03082	-0.793767	0.0272977	0.942113
CCDC112	5.25635	5.49274	5.96016	4.28548	4.77171	6.2437	6.2916	6.05949	5.81298	-0.948657	0.0273174	0.942113
WWC1	5.68912	5.21211	6.07622	5.13124	5.25045	6.63191	6.09168	7.10973	8.02283	-1.49221	0.027378	0.942113
RGL2	8.61532	7.80259	8.24956	7.41925	8.81221	8.89049	9.12795	9.25848	8.79504	-0.838202	0.0274392	0.942113
GRSF1	8.41002	8.06728	8.2209	8.11699	8.64173	8.46324	8.735	8.70297	8.66072	-0.3491	0.0275755	0.942113
IL20RA	4.97511	4.85086	4.79761	5.02944	4.50876	5.51557	6.61754	5.37821	6.05261	-1.05863	0.0276224	0.942113
PCDHB14	3.37786	3.0182	4.30994	3.06052	7.62425	5.24051	7.79461	8.55839	9.19033	-3.41781	0.0276317	0.942113
ZNF432	6.43515	7.5608	8.2037	7.45858	7.22254	8.23204	8.12684	9.36935	8.30706	-1.13267	0.0277652	0.942113
PWWP2B	5.98424	5.32475	6.1679	5.80283	5.35065	6.06536	6.18992	6.41669	6.44711	-0.553691	0.0278995	0.942113
CHST7	7.36875	7.47853	6.45703	7.30329	7.41213	6.59291	4.29415	5.60485	5.44669	1.7193	0.0279384	0.942113
LOC100506100	7.56529	8.9632	8.2651	8.60106	7.66874	6.69625	7.06558	7.88961	7.14473	1.01363	0.0279475	0.942113
VPS37B	7.61848	8.72387	7.5965	8.39091	8.06659	9.25713	9.02023	9.5104	8.32522	-0.948975	0.0279725	0.942113
C6orf146	3.56041	3.62558	3.38397	3.68547	3.50742	3.38265	3.39444	3.38104	3.36055	0.172903	0.0280381	0.942113
LOC648987	6.50737	6.34201	5.68368	6.36814	5.50527	5.74262	5.47656	5.19068	5.2035	0.677956	0.0281652	0.942113
ZNF346	6.04332	6.4576	6.11031	6.41218	5.90414	5.71498	5.97532	5.64281	5.92551	0.370852	0.0284325	0.942113
ZNF813	5.81113	4.91142	5.8299	5.33641	4.65836	6.60131	6.87395	5.71262	6.01946	-0.992393	0.0284532	0.942113
MIR4296	3.79992	3.0524	3.64218	3.66891	3.94643	4.10096	4.49824	3.93643	4.08988	-0.534411	0.0284865	0.942113
GJA10	4.72545	4.94953	4.62974	5.17268	4.69269	4.35951	4.49226	4.61402	4.55968	0.32765	0.0284993	0.942113
COMMD1	8.81456	10.3055	8.98372	10.1685	9.61756	8.14344	8.83238	8.9073	8.46914	0.989906	0.028529	0.942113
SERTAD3	7.57623	7.33652	7.97989	7.82149	8.35873	8.30174	8.30926	9.16151	8.49622	-0.75261	0.0285395	0.942113
SUN1	6.40152	5.97723	6.82182	6.63828	6.19512	7.26145	6.649	6.89342	6.98928	-0.541491	0.0285539	0.942113
ZNF563	4.86447	4.7031	4.39197	5.09923	5.01855	5.205	5.82129	5.13361	5.35986	-0.564478	0.0285794	0.942113
TARP /// TRGV3 /// TRGV5	4.78212	5.4461	4.70748	4.95861	4.91449	4.54619	4.43729	4.64637	4.54067	0.419128	0.028619	0.942113
CECR7	5.38643	5.48576	5.26756	5.79765	4.95095	4.48158	5.16755	4.91641	4.71348	0.557912	0.0286394	0.942113
XRCC4	6.29314	6.57774	6.61528	6.66725	6.30591	6.22935	6.22122	5.66807	5.78756	0.515315	0.0286786	0.942113
LOC285326	2.94614	3.02255	2.91154	2.96645	3.00924	2.92764	2.81487	2.90677	2.8752	0.0900668	0.028696	0.942113
RNF148	3.55737	3.21654	3.35616	3.44164	3.39558	3.71996	3.69195	3.81992	3.45274	-0.277687	0.0287139	0.942113
CRAMP1L	5.97778	5.62742	5.75728	5.64316	5.76016	6.11176	5.8677	5.93912	6.18848	-0.273601	0.0287188	0.942113
LOC100506653	8.54377	8.8696	8.48043	8.93858	8.79281	8.54967	8.46784	8.39572	8.29954	0.296848	0.0287506	0.942113
ELOVL1	9.43562	9.20284	10.3876	9.43771	9.69463	10.0069	10.3241	10.5761	10.2918	-0.668047	0.0287541	0.942113
CLDN4	7.03672	5.62232	7.79758	5.74777	5.99042	7.68964	7.46269	8.25325	7.78735	-1.35927	0.0287754	0.942113
FGF22	4.97021	5.18531	4.8953	4.99036	4.83448	4.85942	4.71827	4.83109	4.68116	0.202647	0.0288436	0.942113
EFCAB5	3.11999	3.26392	3.10158	3.25248	3.15439	3.14466	3.03424	2.99005	3.01812	0.131706	0.0288664	0.942113
CDCP1	4.91973	4.44478	4.6437	4.40843	7.09188	8.129	6.86848	7.61711	5.75489	-1.99067	0.0289903	0.942113
GSK3B	6.71644	6.26282	6.78829	6.27441	6.75025	7.00709	7.19592	6.82673	6.83041	-0.406594	0.0290812	0.942113
XKRY /// XKRY2	3.30037	3.27556	3.23441	3.3347	3.38853	3.24788	3.20768	3.06382	3.13107	0.144102	0.0290865	0.942113
LTC4S	5.93485	6.27591	5.95888	5.87889	5.93855	5.73714	5.39926	5.43121	5.84895	0.393276	0.0290873	0.942113
CCDC148	4.23097	3.77334	4.68913	3.84406	3.8221	4.41069	5.64774	4.87052	4.97104	-0.903078	0.0291561	0.942113
SERINC3	9.95527	9.39356	10.6353	9.33015	10.6139	11.2449	10.5972	10.9083	10.8311	-0.909718	0.0291658	0.942113
CDKN2C	9.90323	9.69067	7.60223	8.39809	9.58452	8.34223	7.69994	7.21178	6.76587	1.53079	0.0292391	0.942113
KIF14	8.6895	8.87114	8.43604	9.14603	9.04268	8.40409	8.04321	7.11042	7.18268	1.15198	0.0292486	0.942113
PDIA6	12.0512	11.4695	12.2642	12.0287	12.1053	11.1076	11.8633	11.3142	11.1647	0.621334	0.0292552	0.942113
LYSMD3	9.17643	8.63037	9.14337	8.99134	8.66659	8.50575	8.29586	8.64384	7.87832	0.590675	0.0293107	0.942113
YARS	8.57588	9.54376	8.89404	9.37716	9.12096	8.23205	8.89574	8.50437	8.18712	0.647541	0.029376	0.942113
IPO8	8.21373	8.51462	7.89337	8.02011	8.32606	7.4814	7.2433	8.08104	7.3697	0.649719	0.0295729	0.942113
FLJ32742	3.84266	4.11493	3.62897	3.76878	3.72848	3.5258	3.5826	3.60245	3.49756	0.264662	0.0296255	0.942113
NRARP	8.36903	6.69966	7.74665	6.62665	6.55688	7.62624	9.57619	8.93929	8.69444	-1.50926	0.0296396	0.942113
RHBDL3	4.90223	4.92189	4.90298	5.01298	4.90475	4.86098	4.74103	4.7495	4.60056	0.190952	0.0297376	0.942113
ACSS2	7.55617	6.98797	7.89032	6.39734	6.94093	7.60235	8.24306	8.43206	7.85129	-0.877647	0.0297909	0.942113
MAP6D1	6.19237	5.50679	5.77209	5.6591	5.68518	6.52688	6.1914	5.97295	6.14909	-0.446976	0.0297916	0.942113
WASF2	8.56617	9.20801	9.47912	8.83294	8.96666	8.34146	8.65864	8.65519	8.36514	0.505475	0.0298639	0.942113
NYX	5.31269	5.67647	5.28803	5.5356	5.1661	5.16238	4.96149	5.12336	5.15475	0.295284	0.0299168	0.942113
GMEB2	8.51423	8.52932	8.06103	8.17982	8.25877	8.98293	9.23897	8.59608	8.60246	-0.546472	0.029984	0.942113
MRPL10	9.70464	9.4607	10.2755	9.54844	9.61308	9.33883	9.17992	8.9632	9.4474	0.488134	0.0300074	0.942113
C4orf45	3.63841	3.82918	3.73178	3.4843	3.88372	3.53216	3.40913	3.23031	3.55598	0.281585	0.0301501	0.942113
MTX3	7.72675	7.35561	7.82175	7.27177	7.48068	6.80073	6.38503	7.29792	6.98541	0.664038	0.0302189	0.942113
KLF1	4.20791	4.70192	4.30793	4.47723	4.24799	4.28746	3.9639	4.05666	3.94756	0.324703	0.0302899	0.942113
ANP32E	10.1878	10.1605	9.41739	10.2557	9.51253	9.28346	9.01819	7.55363	8.35642	1.35388	0.0303095	0.942113
LOC100132078	3.30757	3.56292	3.29524	3.77348	3.41467	3.33419	2.82348	3.15564	2.99308	0.394179	0.0303124	0.942113
FLJ35934	4.21992	4.09725	4.62919	4.13369	4.34482	4.09355	3.72887	3.98153	3.99683	0.33478	0.0303911	0.942113
SNRPD3	12.0894	11.6089	11.533	11.7525	11.448	11.064	11.5067	10.6911	11.1493	0.583575	0.0305872	0.942113
ZNF205	7.31552	7.11505	7.3412	7.33537	7.07061	7.49576	7.46967	7.64722	7.31699	-0.24686	0.0306235	0.942113
LOC100131434	3.14168	3.35616	3.21953	3.15957	3.30474	2.84193	3.19109	2.93346	2.93924	0.259907	0.0306463	0.942113
PKD1L1	3.07856	3.28139	3.01723	3.25151	3.19655	2.92898	2.84126	2.84232	3.1194	0.232056	0.030762	0.942113
C12orf32	7.88863	8.93366	8.16037	8.72975	8.42565	7.97814	8.0856	7.39219	7.41664	0.709472	0.0307758	0.942113
CASC3	9.18143	9.09671	8.79191	8.89139	9.05506	8.80058	8.53056	8.4298	8.84182	0.352606	0.030788	0.942113
DHFR	9.01093	8.99943	8.47741	9.22287	8.61017	7.7882	8.59804	8.1557	7.41878	0.873978	0.0308037	0.942113
RYK	9.02748	7.79593	9.31093	7.78731	9.14781	9.65572	9.82511	9.62277	9.74645	-1.09862	0.0308367	0.942113
PCDHB10	2.96335	2.89276	3.37207	2.9674	5.81426	4.08979	6.9764	6.95973	7.92089	-2.88473	0.0309291	0.942113
CACNA1F	4.33338	4.57199	4.40027	4.68551	4.40372	4.29666	4.21032	4.37065	4.10283	0.233859	0.0309679	0.942113
MGC10814	5.81983	6.21407	6.00514	6.29586	5.75175	5.81138	5.76376	5.54771	5.5634	0.345768	0.0310647	0.942113
TMEM41A	9.11193	8.00277	8.43128	8.27637	7.75855	9.28236	9.79011	9.45769	8.55195	-0.954347	0.0310689	0.942113
SMAP2	8.7836	10.3952	7.70101	9.74246	8.00227	7.49921	6.87297	7.37252	7.46985	1.62127	0.0310728	0.942113
SLC1A1	9.9679	8.65499	9.18666	8.40394	7.49367	4.56083	7.4881	5.84748	7.41121	2.41453	0.0310784	0.942113
IZUMO1	3.20281	3.5989	3.3536	3.24934	3.36143	3.57263	3.54106	3.66053	3.5055	-0.216712	0.031116	0.942113
ESD	8.11035	8.3897	8.5713	8.50135	8.35608	8.21305	8.01384	7.93707	8.22777	0.287825	0.0313621	0.942113
LSM10	8.90136	9.30587	8.5242	9.48763	8.68604	7.67778	8.39427	8.1716	8.65855	0.755473	0.0314462	0.942113
ST3GAL3	5.65489	5.61681	5.52704	5.80977	5.6452	5.51961	5.37608	5.52757	5.24183	0.23447	0.0314471	0.942113
FAM135A	4.98835	5.09417	4.95555	5.16591	5.92866	6.27135	6.6424	6.02042	5.45046	-0.869632	0.0317053	0.942113
THRSP	4.4269	4.6327	4.45207	4.42627	4.36449	4.34669	4.30633	4.29502	4.31757	0.144083	0.0317767	0.942113
CAMK2G	6.79085	7.02691	7.85592	7.04985	7.89789	7.88993	7.81926	8.28837	8.19745	-0.724469	0.0318614	0.942113
CTBS	7.98669	9.11792	8.88956	8.1474	7.67801	7.17202	7.35791	7.87473	7.57441	0.869148	0.0318798	0.942113
2021-12-01	3.50465	3.82015	3.6222	3.60091	3.5866	3.30664	3.20727	3.55115	3.41832	0.256057	0.0319052	0.942113
PTP4A2	11.454	11.1812	11.2182	11.2033	11.5471	11.0613	10.5086	11.0598	10.8713	0.445473	0.0319306	0.942113
ZNF664	6.67289	6.97643	6.78836	6.9064	6.79209	7.10799	7.23096	7.30725	7.79505	-0.533079	0.0319662	0.942113
PIGO	6.53002	6.74199	6.08199	6.66456	6.08569	6.83948	6.6521	7.06747	6.94642	-0.455515	0.0319748	0.942113
LOC100505880	5.33825	4.00172	4.81962	3.63341	3.65174	5.16599	5.59109	6.1764	7.64773	-1.85635	0.0320508	0.942113
SLITRK3	3.22834	3.02419	3.33212	3.26404	3.25313	3.33534	3.43472	3.42065	3.34341	-0.163167	0.0321006	0.942113
SRSF1	10.096	9.95682	10.104	10.1362	9.96251	9.81439	9.95338	9.54897	9.69845	0.29731	0.0321038	0.942113
ZNF211	6.91956	7.34989	5.41443	7.2686	6.98004	7.27836	8.69331	8.28488	7.84531	-1.23896	0.0323033	0.942113
ZNF544	6.01736	6.49725	5.94572	5.85971	5.89486	6.43588	6.49436	6.39537	6.30494	-0.36466	0.032355	0.942113
STAU1	11.0654	10.6445	11.1975	10.6071	10.565	11.417	11.6318	11.1137	11.0826	-0.495359	0.0323707	0.942113
LOC643623	4.63895	4.4639	4.47794	4.69637	4.52136	4.25618	4.44489	4.42328	4.43139	0.170769	0.0323913	0.942113
USMG5	12.5462	12.8082	12.878	12.9117	12.2625	13.2342	12.8368	13.0966	13.4284	-0.467661	0.0324403	0.942113
ARHGAP18	7.19398	7.29836	7.3683	7.34379	7.76027	7.98184	7.90576	8.62524	7.73157	-0.668161	0.0324717	0.942113
PSMC3IP	8.13336	8.10308	7.70577	8.38276	8.29899	8.03703	7.44166	7.34345	7.24995	0.606771	0.0325198	0.942113
ZNF468	8.35129	6.92397	8.14724	6.88194	7.13706	8.10187	9.52966	8.23636	9.13245	-1.26179	0.0325429	0.942113
ACAT2	9.88207	9.62313	9.97153	10.4389	9.4548	8.19761	9.48894	8.59716	9.22311	0.997381	0.0327813	0.942113
ZEB1	6.9346	7.31508	7.0525	7.30441	8.5288	6.9487	4.225	5.47496	4.30127	2.18959	0.0329093	0.942113
CHI3L1	3.67254	3.82851	3.62962	3.93051	4.19383	3.53474	3.40529	3.70787	3.4509	0.326302	0.0329747	0.942113
LOC100505877	4.26221	4.08967	3.89852	4.09989	3.82851	4.26647	4.34631	4.21129	4.27983	-0.240218	0.0332072	0.942113
FOXC1	5.16789	4.833	6.35968	5.16149	6.40675	6.71508	7.68827	7.51622	5.98428	-1.3902	0.0332759	0.942113
UBE2B	7.48978	7.62239	7.47869	7.70162	7.15909	7.69255	7.92632	7.74189	8.19459	-0.398525	0.0334098	0.942113
WDR86	3.71444	3.62843	3.57209	3.57023	3.55956	3.74709	3.78848	3.69352	3.94787	-0.18529	0.0334155	0.942113
ZNF674	3.02769	2.79376	2.78463	2.91055	2.95021	3.05819	2.95007	3.1094	3.06765	-0.152962	0.0335007	0.942113
EBF1	7.07953	8.11243	4.35421	8.60536	5.77824	4.576	4.39901	4.59574	3.84704	2.43151	0.0335047	0.942113
LOC339593	3.30997	3.34296	3.26673	3.17668	3.13046	3.32574	3.33647	3.49462	3.42139	-0.149195	0.0335672	0.942113
PRSS50	5.24682	5.71501	5.89537	5.62972	5.45636	5.12774	5.17259	5.2374	5.42224	0.348665	0.0336335	0.942113
A2LD1	5.66062	5.54716	5.19554	5.62429	5.08725	5.24152	3.97079	4.10381	4.46687	0.977226	0.0337041	0.942113
PRKAR1B	6.09955	6.23696	6.28768	6.49821	6.04521	6.41298	6.50146	6.7405	6.43369	-0.288633	0.033772	0.942113
WIPF1	5.01415	8.88572	6.48699	8.84484	6.28708	5.66755	3.90238	4.02863	5.25543	2.39026	0.0337777	0.942113
FAM131A	7.15095	6.14637	6.43854	6.1348	6.37331	7.09431	7.16835	6.99763	6.82172	-0.571711	0.0338061	0.942113
HIST1H4C	11.9664	12.0974	11.8114	12.0219	11.56	11.2075	11.5243	10.5531	11.3734	0.726821	0.0339192	0.942113
CDK5RAP3	10.5047	10.3449	11.0539	10.2152	10.1735	9.60524	10.3227	9.83045	9.61471	0.615155	0.0339288	0.942113
MEAF6	7.8118	7.63519	8.15918	7.93063	8.0295	8.19129	8.18272	8.34012	8.75547	-0.45414	0.0340304	0.942113
ODF4	4.67187	5.08121	4.832	5.00643	4.77008	4.66617	4.67935	4.65118	4.56452	0.232017	0.0342217	0.942113
ZXDC	6.95161	6.67809	6.75752	6.36481	6.05407	6.90454	7.40723	6.85613	7.25109	-0.543523	0.0342475	0.942113
ARRDC4	4.10538	4.5117	4.76077	4.08226	4.42309	5.00413	8.13525	7.71746	6.70198	-2.51306	0.0343511	0.942113
TMEM161A	8.63627	8.35484	8.16457	8.30984	8.03502	9.05704	8.77435	8.84185	8.39832	-0.467782	0.034383	0.942113
LGTN	9.97153	9.15395	9.94341	9.70719	9.39653	8.95227	7.74196	8.46957	9.15525	1.05476	0.0344314	0.942113
SRL	6.00537	6.38818	6.02529	6.16792	5.98352	5.84466	6.00112	5.83924	5.8333	0.234478	0.0344341	0.942113
C3orf1	9.87067	9.97581	9.27714	9.5839	9.51704	10.4336	10.4923	9.73424	10.2649	-0.58635	0.0345985	0.942113
LY6G5C	6.16378	4.43825	5.43415	5.83583	5.49886	5.13765	4.50845	4.05386	4.31071	0.971508	0.0346307	0.942113
SHCBP1	8.05634	9.5104	7.66854	9.4423	9.07919	8.48278	6.87944	6.44898	6.15323	1.76024	0.034733	0.942113
UBE2R2	9.08819	9.00572	9.062	8.85706	9.31232	9.30576	9.39683	9.96818	9.55309	-0.490907	0.0347485	0.942113
LSM14B	6.13209	6.06107	6.16707	6.52112	6.28572	6.621	7.05277	6.62133	6.42032	-0.445441	0.0347684	0.942113
AFAP1	3.00976	2.73138	3.09905	2.50136	3.90128	4.46666	3.60816	6.10895	5.13074	-1.78006	0.0348003	0.942113
TBP	8.66354	9.05227	8.6372	9.02023	8.48062	8.36944	8.42321	8.00033	8.55818	0.432978	0.0348272	0.942113
LOC100507745	3.53173	3.37154	3.57356	3.49765	3.6431	3.1942	3.42533	3.33716	3.40356	0.183452	0.0348702	0.942113
PPM1M	5.93855	7.12795	6.28504	6.92516	6.08904	5.93195	5.47105	5.88272	5.73844	0.717107	0.0348767	0.942113
LOC100506935	6.53661	7.73512	6.37132	6.61909	6.76465	6.24466	5.79263	6.29601	5.92789	0.740059	0.0349024	0.942113
TMEM168	7.86343	8.04567	8.81931	8.27955	7.53001	9.10818	9.1304	9.27078	8.25641	-0.83385	0.0350121	0.942113
C3orf79	3.02081	3.10104	2.8597	3.15503	3.29948	3.56079	3.26782	3.30589	3.27214	-0.26445	0.0350566	0.942113
SHPK /// TRPV1	5.03023	4.9281	5.1642	5.25185	4.96639	5.35729	5.31792	5.56855	5.16219	-0.283336	0.0351139	0.942113
KRT12	3.2198	3.33041	3.36425	3.22389	3.33106	3.25116	3.18723	3.06302	3.09433	0.144948	0.0351524	0.942113
YIF1A	9.97625	10.1361	9.61441	9.5578	10.2595	10.2309	10.4336	10.1766	10.5288	-0.433639	0.0353699	0.942113
C2orf3	6.33415	6.74517	6.68738	6.5434	6.45119	6.28361	6.34337	5.74359	5.91616	0.480575	0.0353716	0.942113
RAP1GAP2	6.74402	5.99638	9.53594	5.95553	6.33844	8.57586	8.17408	9.8763	9.30954	-2.06988	0.0354546	0.942113
DAO	5.8568	5.84673	5.6882	5.39766	5.46496	5.27817	4.46821	4.94286	5.30941	0.65121	0.0355889	0.942113
KCTD20	8.9591	8.65926	8.12722	8.67857	7.85868	7.79526	7.87058	7.7635	7.91534	0.620395	0.0356309	0.942113
AADAC	8.31519	3.46306	6.54906	4.60565	6.37956	8.45249	9.74206	10.8083	6.88407	-3.10924	0.035707	0.942113
NT5C2	6.58885	6.60583	6.48399	6.61624	6.81032	6.96394	6.99877	6.84692	6.66964	-0.248771	0.0359148	0.942113
REPS2	5.784	4.04732	5.0859	4.19342	4.82951	6.39088	7.06138	5.79605	5.24974	-1.33648	0.0359322	0.942113
C6orf26 /// MSH5	7.87298	7.47336	7.43723	7.87861	7.11138	7.28774	7.15054	6.46013	6.77638	0.636011	0.0360464	0.942113
SEC24D	5.47581	6.81143	6.23449	6.75577	7.62472	5.95661	5.51409	5.54732	4.65767	1.16152	0.036052	0.942113
ZDHHC4	7.6364	7.91678	6.682	7.51234	7.57239	7.65299	8.31306	8.26712	8.41815	-0.698845	0.036075	0.942113
PTAR1	7.50103	6.70652	6.88997	6.68729	7.06805	7.64925	7.41514	7.20676	8.00583	-0.598677	0.0361899	0.942113
PARD6B	5.79378	4.12649	6.48043	4.26366	4.05163	5.79605	6.70693	6.35989	7.00593	-1.524	0.0361945	0.942113
SH3BP5	7.73593	9.87904	7.90714	10.867	8.43806	8.2855	5.37012	7.05043	5.7733	2.3456	0.0362921	0.942113
PPAP2C	10.6546	7.47037	9.72771	5.7049	5.43493	9.51755	11.2479	11.1385	11.9957	-3.17642	0.0364109	0.942113
USP1	10.298	10.3345	10.0431	10.7075	10.0908	9.70215	10.1794	9.32346	9.62508	0.587269	0.036416	0.942113
C12orf76	5.42271	5.83965	5.96476	5.90687	5.66998	5.93801	6.10462	6.119	6.06191	-0.295087	0.0364567	0.942113
LOC100294402 /// SIGIRR	8.85931	8.03469	7.28403	7.68932	7.25003	8.27957	9.4844	8.70364	9.96288	-1.28415	0.0365232	0.942113
CLIP1	5.91504	6.62851	5.64124	6.34475	6.27239	6.83579	6.30261	7.0549	6.90835	-0.615025	0.0365725	0.942113
RFX3	4.95002	5.2919	5.47833	5.7471	5.85364	5.11132	4.52728	5.02833	5.02382	0.541508	0.0365885	0.942113
GSTO1	11.4735	11.1198	11.136	10.8958	10.7934	11.7336	11.3774	11.6722	11.2541	-0.425586	0.0365885	0.942113
CCDC92	7.53159	7.43805	8.78187	7.74916	8.55499	8.545	8.56565	9.4047	9.65701	-1.03195	0.0365925	0.942113
LOC158402	7.28681	3.28014	6.75734	4.32748	5.56606	7.00826	8.7644	7.49361	7.52022	-2.25306	0.0366076	0.942113
GALK2	7.54715	6.63759	7.12144	7.04545	6.61178	6.2638	6.85509	6.25501	6.22303	0.593452	0.0366821	0.942113
DDX59	7.76307	8.19555	8.07763	8.31822	7.39239	7.12658	7.20294	7.52774	7.71112	0.557281	0.0367247	0.942113
ZSCAN12	4.88194	5.19841	4.74755	5.29505	4.54882	4.52438	4.45118	4.65451	4.43557	0.417942	0.0367346	0.942113
ZNF285	5.0735	4.37076	5.50041	4.45662	6.01235	6.99494	8.03731	6.61829	5.51572	-1.70884	0.0368357	0.942113
SLC24A1	5.21376	5.26737	5.78032	5.11485	5.47868	5.63222	5.91207	6.02312	5.57167	-0.413771	0.0368412	0.942113
GIPC1	8.17387	7.64232	8.1643	7.81725	7.98456	8.21564	8.47821	9.24832	8.9226	-0.759734	0.0368779	0.942113
S100A8	3.40595	3.46492	3.26936	3.6305	3.5312	3.55469	3.70678	3.66655	3.64887	-0.183837	0.0369024	0.942113
RNF183	5.24612	6.00012	5.06518	5.57142	4.99637	4.89373	4.61759	4.53524	5.10638	0.587605	0.036992	0.942113
LOC100288099	4.55826	4.76653	4.83961	4.7061	5.06161	4.49451	4.58157	4.62444	4.44601	0.24979	0.0370742	0.942113
ZNF701	4.63926	4.67494	5.21726	4.8366	4.23334	5.32549	5.15508	4.94681	5.48408	-0.507582	0.0371974	0.942113
CHRM1	3.55202	3.59302	3.37673	3.73206	3.63055	3.94307	3.62834	3.82586	3.82111	-0.22772	0.0372231	0.942113
ZNF551	5.4495	5.42978	5.61546	5.37221	5.01387	6.04206	5.87762	5.45165	5.81804	-0.42118	0.0373893	0.942113
LOC386597	4.65245	4.95854	4.39181	5.18773	4.61273	4.35296	3.96592	4.3171	4.53029	0.469088	0.0374417	0.942113
ZNF84	7.27053	7.84563	7.76996	7.19841	8.02648	8.43112	7.83867	8.90643	8.25797	-0.736343	0.0374845	0.942113
ZNF234	5.78096	5.60586	5.79934	5.36559	5.61758	5.67382	6.08109	6.16428	6.1853	-0.392256	0.0375117	0.942113
MGC5590	3.83122	3.53566	3.58491	3.73801	3.68149	3.88022	4.13664	4.11847	3.76118	-0.299868	0.0375359	0.942113
MMP11	5.84556	5.86509	5.87181	5.71296	6.00596	5.47989	5.31537	5.78078	5.58706	0.319501	0.0376006	0.942113
RSPH10B2	8.0104	8.50598	8.34713	8.46421	8.12345	8.65257	8.82822	9.12067	8.44316	-0.47092	0.0376877	0.942113
TMEM63C	4.08643	4.49729	3.85959	4.5686	3.89498	3.75307	3.76783	3.59431	3.82953	0.445191	0.037715	0.942113
PKP4	7.62965	5.88075	8.17923	6.38325	6.71109	7.99143	8.76615	7.73303	8.38564	-1.26227	0.037742	0.942113
LOC153684	7.5608	7.2411	7.39422	7.43494	7.31762	6.50216	7.07247	6.60212	5.82477	0.889354	0.0377965	0.942113
UGCG	9.95209	8.89683	10.1587	9.70291	7.8282	10.0358	11.1914	10.708	10.4754	-1.29494	0.0378346	0.942113
MRPL51	11.0444	11.8799	11.1001	11.5275	11.6664	11.1932	10.379	10.9939	10.7464	0.615514	0.0381482	0.942113
FGFR1OP2	6.44996	7.86785	6.25726	7.21841	7.54026	6.36003	6.0111	6.30351	5.90275	0.922402	0.038172	0.942113
ZNF137P	5.5473	5.85631	6.48445	3.93402	4.02426	5.73834	8.01393	6.68416	7.57262	-1.83299	0.0381723	0.942113
SPP2	5.1043	5.33664	5.18465	5.41051	5.25564	5.22802	4.91373	4.90549	4.81765	0.292126	0.0381855	0.942113
TBX15	5.84505	5.17716	5.24542	5.32245	6.04806	5.17323	4.80483	5.05988	4.98374	0.522205	0.0382175	0.942113
RAB7L1	7.94155	8.29292	7.34755	8.90187	7.65973	6.91582	7.45439	6.44902	7.53242	0.94081	0.038348	0.942113
TMEM205	10.3605	8.71323	9.6415	9.23496	8.40308	9.81676	10.8006	10.2417	11.6337	-1.35254	0.0384721	0.942113
C21orf7	3.40046	5.74927	5.87029	5.59497	4.98268	4.35074	3.83861	3.00194	3.72994	1.38923	0.0385431	0.942113
AARSD1	6.89718	6.30971	6.31055	6.86745	7.36669	6.43976	6.06613	5.74044	6.21601	0.634734	0.0385886	0.942113
CRELD2	10.7249	10.925	9.83468	11.3233	10.0719	10.1301	9.92537	8.8287	9.05614	1.09089	0.0386917	0.942113
SHB	6.66073	5.54223	6.71499	5.57857	6.67623	6.85609	7.30411	6.9318	7.10437	-0.814546	0.0388429	0.942113
PCDHB3	3.99813	4.03253	4.41322	3.9465	4.88435	5.98673	5.03606	5.2502	4.5669	-0.955027	0.0388869	0.942113
LOC100287035	3.13581	2.92924	3.36983	3.01781	2.9425	2.89841	2.8288	2.81912	2.80134	0.24212	0.0389053	0.942113
RARA	6.54296	6.76302	6.45121	6.75051	6.23318	6.2936	6.2042	6.39325	6.06001	0.310413	0.0390262	0.942113
CLPTM1L	8.52473	8.73057	8.65041	8.67787	8.29562	9.59524	9.03868	8.78354	9.623	-0.684273	0.0390408	0.942113
SCN1A	2.97695	3.2027	3.01706	3.12158	3.01861	3.13737	3.2597	3.24237	3.15511	-0.131257	0.039047	0.942113
RAC2	7.84045	11.4853	8.4643	11.5032	8.63617	8.19373	5.33624	8.02753	5.75221	2.75845	0.0390479	0.942113
CLDN8	3.32795	3.18463	3.12009	3.02275	3.25044	3.31109	3.26422	3.50611	3.40968	-0.191603	0.0391024	0.942113
ZNF350	5.1915	5.08358	5.86616	4.68755	4.94819	5.62906	5.5862	5.75103	5.98105	-0.581441	0.0391157	0.942113
UMOD	4.93843	4.79369	4.72874	4.74025	4.67686	4.74625	4.51187	4.58338	4.56863	0.173058	0.0391931	0.942113
LOC100291232 /// PLEKHM1 /// PLEKHM1P	6.46928	6.95461	6.26031	6.78453	6.19585	5.92269	6.02804	6.25364	6.17879	0.437128	0.0392262	0.942113
PPP4C	10.2006	9.85713	10.0454	10.201	9.85046	9.88311	9.7152	9.8636	9.7329	0.232233	0.0395771	0.942113
SMR3B	3.13179	3.31541	3.12033	3.40113	3.27932	3.04002	3.00094	3.12748	3.15984	0.167525	0.0395948	0.942113
RPGR	6.28906	6.79714	6.78915	7.51175	6.56801	6.48083	6.17383	5.51813	6.10106	0.722557	0.0397607	0.942113
GABRB2	3.60902	3.79525	3.58285	3.87832	3.76487	3.5697	3.60052	3.44677	3.59895	0.172079	0.0397955	0.942113
NPHS1	3.94298	4.19715	4.13276	3.8262	3.9302	3.71343	3.82596	3.79428	3.87714	0.203156	0.0399099	0.942113
HPSE	5.29001	6.14413	6.19017	6.13114	5.48347	4.71566	3.76095	4.38994	5.60331	1.23032	0.0399178	0.942113
PMFBP1	5.37494	5.53712	5.22927	5.75186	5.56234	5.37122	4.56249	5.00402	4.89236	0.533582	0.0399509	0.942113
SRGAP1	5.47364	4.27214	5.12669	4.25711	5.55923	6.37788	5.38661	5.59394	6.69855	-1.07648	0.0400021	0.942113
FGFR1	6.39724	7.04047	7.2131	6.47277	8.84237	6.23302	5.57406	5.7611	6.02712	1.29437	0.0400701	0.942113
LOC338862	2.86964	3.16037	2.89985	2.84659	2.82776	3.13158	2.99648	3.17925	3.11725	-0.1853	0.0401549	0.942113
DNAJC8	8.562	8.90963	8.14671	8.94541	8.58287	8.04156	8.33177	7.12277	7.70361	0.829397	0.0401569	0.942113
C9orf174 /// LOC57653	4.33629	4.82251	4.0059	5.07241	4.5869	4.08202	3.89009	3.8872	4.2241	0.543947	0.0402295	0.942113
EFCAB2	5.10241	3.99985	4.93035	4.74019	5.32	5.16292	5.55166	5.95021	5.43148	-0.705506	0.0402357	0.942113
PHKG2	5.12727	5.13701	4.78346	5.10795	5.1979	5.31511	5.16367	5.4468	5.29794	-0.235159	0.0403143	0.942113
TRPM4	7.67657	4.76312	6.95065	5.29639	6.51165	7.14644	9.35235	7.78611	7.81415	-1.78509	0.0403312	0.942113
GOLGA8A /// GOLGA8B	5.91322	7.72169	6.709	7.71233	6.23204	5.90688	4.44023	6.09581	5.66715	1.33014	0.0403685	0.942113
UBTF	7.29912	7.53704	7.07524	7.66246	7.5936	7.26551	7.04581	6.65716	7.05563	0.427464	0.0403702	0.942113
ZIC5	4.40113	3.59125	4.03817	4.34559	4.15713	3.50344	3.28223	3.73212	3.9104	0.499609	0.0404151	0.942113
COL19A1	3.8635	4.24158	4.4707	4.60534	4.41623	4.00617	3.66146	4.0447	3.98737	0.394542	0.0404758	0.942113
HADHA	10.3749	9.83879	11.1871	10.2045	10.4085	9.09261	10.1482	9.49962	9.72733	0.78584	0.0404891	0.942113
PCDHB2	3.44848	4.0392	5.47094	3.67019	5.65543	7.09471	7.0391	9.12771	5.08392	-2.62951	0.0405345	0.942113
LOC100128822	7.24199	7.33776	7.38531	8.3881	6.63443	8.04071	9.7065	8.43936	8.2767	-1.2183	0.0405744	0.942113
SNRNP27	9.50157	9.73104	9.65305	9.50962	9.5153	9.54735	9.17863	9.15366	9.30306	0.286439	0.0407505	0.942113
RAB37	4.95382	5.42243	5.69704	5.56928	5.79073	4.80669	5.04262	5.17952	5.1659	0.437976	0.0408229	0.942113
EVPLL	6.01432	6.37017	5.89996	6.36048	6.11248	5.97328	5.82794	5.84665	5.86789	0.27254	0.0408722	0.942113
LOC100132707	4.62656	4.99631	4.53045	4.7161	5.36306	5.18901	5.6841	6.21951	5.28522	-0.747963	0.0409579	0.942113
NINJ2	6.6651	8.10765	4.42946	7.84671	8.04804	5.87764	4.0424	4.55486	5.30062	2.07551	0.0410396	0.942113
ERMP1	9.48868	8.07448	9.50472	7.80091	8.15558	9.46402	9.95739	9.85729	9.43045	-1.07241	0.0410499	0.942113
PRSS8	5.46243	5.28669	4.7339	5.33295	4.81786	5.51047	9.36128	8.79793	9.31188	-3.11863	0.0410527	0.942113
ZNF861P	4.67603	4.50472	4.46737	4.45945	4.22	4.67548	4.70421	4.83483	4.56505	-0.229378	0.0411987	0.942113
CELA2A	3.64954	3.85258	3.61943	3.93402	3.69948	3.59697	3.6413	3.28487	3.3793	0.2754	0.0413201	0.942113
GLRA2	4.95714	4.9808	4.71018	4.97237	4.66541	4.35865	4.83195	4.40145	4.45466	0.345501	0.0413303	0.942113
ZNF177	4.35064	4.54986	4.3632	4.02493	5.39266	4.97461	7.59247	5.98304	6.61509	-1.75504	0.0415358	0.942113
FAM90A1 /// LOC100287045	4.11386	4.37484	4.45154	4.60029	4.19204	4.16714	3.89632	4.07892	4.16021	0.270864	0.0416992	0.942113
LOC401397	7.22765	7.568	8.52335	8.25092	7.77003	8.70278	8.31585	8.61822	8.53226	-0.674285	0.0417066	0.942113
LOC100130642	3.36035	3.16874	3.25818	3.25378	3.46795	3.39412	3.40195	3.53662	3.5055	-0.157747	0.0417269	0.942113
KCNAB2	6.35651	7.41188	6.10507	7.47043	5.96676	5.7428	5.63135	5.53431	5.98018	0.93997	0.0418055	0.942113
SLC22A2	4.34505	4.1376	3.98394	4.17458	4.21042	4.01585	4.00331	4.00631	3.72893	0.231714	0.0418206	0.942113
PPDPF	7.96953	8.40811	8.71887	7.87079	7.7662	8.40883	9.82845	8.9455	9.10566	-0.92541	0.0419508	0.942113
PLK2	6.55334	4.03075	7.95213	4.48048	8.80394	9.56259	7.08269	11.6573	11.0211	-3.46678	0.0420413	0.942113
AGPAT2	8.54691	7.95946	9.26718	7.83679	7.08682	8.69296	10.6728	9.30075	9.46817	-1.39424	0.0420414	0.942113
PCDHB4	4.13773	4.09305	4.36292	3.93295	4.21803	4.92119	4.62512	5.14971	4.28786	-0.597034	0.0421109	0.942113
LOC728437	4.71796	4.57584	4.74962	4.78385	4.75589	4.35558	4.40392	4.51908	4.67984	0.227026	0.0421189	0.942113
SIGIRR	8.19012	7.69858	6.81087	6.71571	6.94123	7.65814	8.85845	8.10465	9.33969	-1.21893	0.0421465	0.942113
UGT2A1 /// UGT2A2	3.29378	3.26159	3.38439	3.37431	3.44411	3.74709	3.7481	3.51826	3.42784	-0.258688	0.0423451	0.942113
HSCB	7.60692	8.75535	8.00195	8.76913	8.40682	6.98427	7.92403	6.89316	7.83768	0.898248	0.0423797	0.942113
GTF3C3	6.53152	6.49304	6.65942	6.55296	6.59178	6.44471	6.20346	6.26007	5.91418	0.360141	0.0423821	0.942113
ZBTB5	8.41928	8.85644	8.58016	8.82571	8.5398	8.66586	9.26692	9.28746	9.29728	-0.485101	0.0425303	0.942113
PMCHL2	3.58246	3.27638	3.422	3.30712	3.29623	3.13763	2.98889	3.23876	3.27674	0.21633	0.042545	0.942113
RUSC2	7.19963	7.31656	7.8366	7.31184	8.02114	8.19879	7.69452	8.28415	8.74027	-0.692279	0.0425744	0.942113
HOXB2	5.91333	7.98712	5.26087	6.53065	7.3436	5.38818	5.07065	5.25612	5.04212	1.41785	0.0426195	0.942113
CFD	4.66004	5.10619	6.39642	4.76639	4.7295	6.05659	7.69722	5.78292	6.45925	-1.36729	0.0426317	0.942113
BRSK1	4.10519	4.46646	4.11464	4.11665	4.14248	4.07075	3.86221	3.99958	3.99607	0.206934	0.0426899	0.942113
AGAP4	6.19367	6.74432	6.41259	6.65669	6.94437	6.47353	6.16736	5.84665	6.01946	0.463579	0.0426937	0.942113
FOXK1	6.41509	6.52353	6.55455	6.43535	6.47678	6.8135	6.63473	6.71914	6.5271	-0.192557	0.0427205	0.942113
ZFP2	3.31505	2.89985	2.72556	3.19216	3.04174	3.11401	3.45024	3.49462	3.41927	-0.334668	0.0428668	0.942113
MITD1	8.92567	9.86834	10.1	9.97112	9.57978	9.02889	9.47384	8.89759	8.80146	0.638531	0.0428749	0.942113
DSP	10.981	3.44604	11.9957	3.33612	6.85511	11.7057	12.0555	13.093	13.4843	-5.26182	0.0428987	0.942113
WWC2	5.95332	4.66891	6.22875	4.77216	5.5516	6.43412	5.83592	6.42541	6.70553	-0.9153	0.0429282	0.942113
TNIP3	3.29515	3.63604	3.14085	3.60522	3.74219	3.0314	3.18565	3.29629	3.10955	0.32817	0.0429476	0.942113
TBC1D29	4.70016	5.08787	4.63513	4.90435	4.79387	4.60051	4.73824	4.39619	4.34685	0.303829	0.0430271	0.942113
LOC100144604	5.2135	5.22206	5.33853	5.09477	5.36776	5.47503	5.46134	5.35229	5.31876	-0.154533	0.0430685	0.942113
GALNT13	3.264	3.10249	3.19092	3.08215	3.13385	3.29222	3.33162	3.39265	3.17836	-0.144028	0.0430978	0.942113
PFDN5	11.936	12.3422	12.4191	11.9646	11.8972	11.826	11.9136	11.7155	11.3681	0.406059	0.0432882	0.942113
ZNF347	4.67027	4.72594	4.70084	3.74498	4.5436	6.02735	5.0309	4.82479	6.03207	-1.00165	0.0432999	0.942113
ZNF585A	5.17531	5.27152	4.9537	5.53991	5.66766	5.85862	6.37202	5.69593	5.58331	-0.555849	0.0433203	0.942113
WAC	9.63199	9.67459	9.42561	9.57381	9.32865	9.39282	9.40662	9.30382	9.2381	0.191592	0.0434046	0.942113
PIWIL4	6.45413	3.78907	7.25282	4.31888	4.46799	6.2394	8.36127	7.3777	7.07754	-2.0074	0.0434058	0.942113
WNK1	6.3859	7.4406	6.65693	7.409	7.74384	6.55952	5.87783	6.63876	6.35201	0.770226	0.0435877	0.942113
C5orf20	3.63457	4.00532	3.74705	4.25487	3.79982	3.62651	3.64226	3.49302	3.53933	0.313045	0.0436138	0.942113
PLEKHG2	6.80915	7.94545	6.9788	7.76393	7.3721	7.00759	6.38033	6.67095	6.86088	0.64395	0.0436865	0.942113
LOC100505885	4.82137	4.7131	4.59484	4.35875	4.28159	4.32012	4.17784	4.38529	4.13631	0.299044	0.0437083	0.942113
CXorf36	4.88296	4.7986	4.59784	4.94427	4.8289	4.7313	4.60293	4.51908	4.66093	0.181952	0.0438252	0.942113
ALDH3B2	3.81031	3.74733	3.88123	3.875	3.64035	3.88525	4.86448	4.52781	4.76908	-0.720814	0.0440001	0.942113
INTS7	6.44751	6.34617	5.88281	6.88027	6.58824	5.83231	6.09614	5.81282	6.10147	0.468316	0.0440816	0.942113
LOC100507408	4.8777	5.42564	4.95064	4.69444	4.78851	4.50755	4.4648	4.7474	4.61272	0.364271	0.0440821	0.942113
NCEH1	9.465	6.0041	7.70373	6.15733	7.8749	9.85778	8.25619	9.36906	11.5792	-2.32454	0.0441895	0.942113
DTL	9.35992	9.16524	8.391	9.41851	8.58727	8.669	8.54994	7.77556	7.93921	0.75096	0.0441988	0.942113
NASP	8.22901	8.22112	7.86197	8.36573	8.24438	7.72787	8.05747	7.54111	7.94946	0.365466	0.0442804	0.942113
ITGA2	7.68352	5.72848	9.59069	5.72564	7.35936	9.08773	9.17345	10.7135	8.45022	-2.13869	0.0444261	0.942113
HAUS5	6.92458	7.59839	7.32752	7.60725	6.74865	6.45196	6.67374	6.666	7.05517	0.529559	0.0445479	0.942113
ARAF	7.11927	6.96969	7.24064	7.23895	6.28324	6.76254	6.15319	6.23557	6.51323	0.554228	0.0445897	0.942113
DRD3	3.70348	3.63432	3.78452	3.84755	3.51125	3.54808	3.36302	3.48489	3.61371	0.193799	0.0446142	0.942113
TM9SF4	7.9094	7.77366	8.23081	8.12646	8.0281	9.00422	9.08683	8.57124	8.13848	-0.686508	0.0447328	0.942113
EXOC3	6.90653	7.07995	7.44444	7.47763	7.35772	7.77973	8.70435	7.60193	8.78921	-0.965552	0.0447677	0.942113
ARHGEF16	7.38885	6.61146	7.50437	6.54223	6.2165	7.69007	7.87101	7.33281	7.39633	-0.71987	0.0448291	0.942113
MGC13053	3.36434	3.35329	3.37767	3.10669	3.22313	3.19541	2.79471	2.97344	3.10245	0.268521	0.0448499	0.942113
ZNF823	6.44227	5.82236	6.33428	6.25772	5.7704	6.71921	8.65659	6.93108	8.09355	-1.4747	0.0449019	0.942113
ITPKC	6.30599	5.61564	6.88986	6.14292	6.09061	6.38043	7.10683	7.84661	7.27346	-0.942828	0.0449151	0.942113
TDP2	11.1122	10.6709	9.99436	10.8178	10.3227	9.55994	9.94652	10.3566	9.99633	0.618761	0.0449305	0.942113
STAR	3.53046	3.91725	3.82341	3.66787	3.84759	3.93711	3.87735	4.12546	3.94889	-0.214885	0.0450129	0.942113
PHB2	11.6626	12.5844	12.3251	12.4068	12.3545	11.9521	11.2802	11.6677	11.9632	0.550895	0.0450515	0.942113
USP37	7.9631	7.18664	7.52765	7.29699	7.30893	6.57075	7.3826	6.78278	6.88011	0.552601	0.0451016	0.942113
ISY1 /// RAB43	6.75104	6.90133	6.21674	6.24549	5.99429	6.4958	7.26504	7.70277	7.55596	-0.833114	0.0451541	0.942113
KIF21B	6.9844	9.67186	8.06374	9.4158	6.77806	7.16894	6.48669	6.10518	6.21293	1.68934	0.0452277	0.942113
C22orf33	3.19953	3.03543	2.82372	2.9376	3.00466	3.05774	3.22834	3.19255	3.30608	-0.195987	0.0453134	0.942113
HLA-DMA	9.83658	10.406	8.66193	10.8143	7.69703	7.74734	8.54734	8.08197	6.48952	1.76661	0.0453315	0.942113
ARHGEF18	8.79087	9.22082	9.39372	9.4913	9.20033	9.5839	9.65345	10.2668	10.7326	-0.83979	0.0453975	0.942113
RHAG	4.37419	4.40941	4.24529	4.40767	4.23292	4.19426	4.26911	4.19875	4.23015	0.110829	0.0455336	0.942113
SNX17	10.1935	9.91529	10.5494	10.2178	10.3344	10.0691	9.88381	10.0292	9.72625	0.314989	0.0455407	0.942113
FAHD2A	9.21257	8.63618	9.44937	8.78041	8.77801	8.56819	8.50714	8.36067	8.70842	0.435204	0.0455469	0.942113
OSBPL8	8.86139	9.27089	9.02578	9.06502	9.00344	8.21309	8.06994	8.72386	8.8336	0.585182	0.0458591	0.942113
KLRF1	3.77907	3.90399	6.08544	4.81098	5.43868	3.427	3.45036	3.62776	3.68458	1.25621	0.0459466	0.942113
B4GALT5	10.1397	7.6066	10.4146	8.57316	8.64773	10.5637	10.2749	11.3253	10.1049	-1.49082	0.0460354	0.942113
CRYGA	4.53227	4.62905	4.73813	4.75267	4.74618	4.79887	4.81098	4.80973	4.79204	-0.123246	0.0460641	0.942113
ACSM1	3.78817	3.84835	3.87321	3.61721	3.7185	3.92713	3.93051	4.06456	3.82077	-0.166655	0.0460842	0.942113
TULP2	4.07175	4.6163	4.06282	4.25158	4.12868	3.97674	3.81909	3.88911	4.05268	0.291824	0.046098	0.942113
SLC4A11	5.95441	5.46107	6.23775	5.37861	5.38137	7.51973	6.73264	6.50137	8.97022	-1.74835	0.0461012	0.942113
ATP8B1	8.45644	5.79367	8.1427	5.70645	8.2737	8.50068	9.13072	9.0114	9.46503	-1.75236	0.0461508	0.942113
LOC339568	3.34484	3.4164	3.26234	3.81554	3.4099	3.8058	3.64832	3.73928	3.67721	-0.267847	0.0462001	0.942113
NOL7	10.1831	10.298	9.83956	10.3509	9.7023	9.20452	9.42611	9.52772	10.0072	0.53339	0.0462128	0.942113
LOC148709	3.81909	3.70106	3.91544	4.06126	3.86823	4.11817	3.91505	4.10192	4.08967	-0.183187	0.0463435	0.942113
ARSK	5.83383	6.06237	5.84507	6.05641	5.65867	5.67821	5.60113	5.64171	5.16096	0.370765	0.0464583	0.942113
CDKN1B	9.87529	11.0076	9.71344	10.179	10.0691	9.24832	9.82868	9.47412	9.57633	0.637009	0.0465979	0.942113
GPRIN3	3.52798	4.00339	3.27377	3.51206	3.39543	3.00642	3.22815	3.25025	3.28446	0.350207	0.0466364	0.942113
UBL4B	6.1611	6.31116	6.20461	6.65446	6.02412	5.98259	5.84567	5.91382	6.12786	0.303602	0.0466665	0.942113
CXXC4	5.04286	5.37112	5.64376	6.25994	5.43962	5.48136	4.63252	4.53481	4.63338	0.730941	0.0467158	0.942113
ZNF587	6.36018	6.41725	6.56903	6.0891	5.98522	6.46429	6.93072	6.48891	6.76466	-0.377988	0.0468193	0.942113
PVRL2	7.51613	5.49987	7.14203	5.26821	7.33959	8.32697	7.65901	7.46644	8.15286	-1.34815	0.0468548	0.942113
EIF2AK3	6.33886	6.74582	6.42948	6.65018	6.16517	6.14107	6.3318	6.16565	6.00686	0.304559	0.0468781	0.942113
ZNF207	8.21584	8.38363	8.54499	8.50297	8.24055	8.16845	8.04775	8.24504	8.25429	0.198713	0.0468858	0.942113
ZNF442	3.8421	3.453	3.70106	3.26446	3.64496	3.88206	3.86747	3.94365	3.75597	-0.28117	0.0469817	0.942113
MAL2	11.416	3.61547	10.6915	3.38037	3.89348	10.1226	12.0197	12.5893	12.0235	-5.08942	0.0470914	0.942113
RABL3	7.50215	7.45787	6.83779	7.53436	6.96585	7.44321	7.88868	7.61731	7.84063	-0.437852	0.0470969	0.942113
TLE1	8.13723	7.36351	7.48361	7.21122	7.18274	7.91775	8.39049	7.79476	7.90841	-0.527191	0.0472018	0.942113
ZNF500	6.76148	6.41589	6.47674	6.31079	6.45687	6.6407	6.77227	6.61245	6.94915	-0.259286	0.047411	0.942113
CHMP4C	9.09091	6.06408	9.44568	6.11663	7.90974	9.13432	10.2119	9.41431	10.0807	-1.98489	0.0474953	0.942113
ZNF404	5.64486	3.73631	4.36973	3.34756	5.73687	5.39432	6.02736	6.31843	5.94378	-1.35391	0.0475545	0.942113
SLC25A20	8.98834	8.19816	7.17011	8.43454	7.98712	7.28795	7.851	6.40966	6.99871	1.01882	0.0475653	0.942113
LRRTM1	4.25628	4.52735	4.39842	4.66562	4.69367	4.28248	4.27933	3.94392	4.3413	0.296512	0.0476077	0.942113
CXCR4	8.23146	11.0039	4.49159	10.6637	6.3804	4.38779	4.29286	5.32892	4.67842	3.48222	0.0477169	0.942113
ZNF187	7.97744	7.46716	6.91106	7.29818	7.95965	6.49886	6.80843	7.23452	7.0648	0.621047	0.0477494	0.942113
PDIA5	9.07061	8.24374	10.083	8.29323	8.80078	10.8867	10.2081	9.28524	9.79562	-1.14566	0.0477731	0.942113
USP51	4.82889	4.29222	4.28331	4.55567	5.18897	4.16331	4.20537	3.9115	4.31348	0.481399	0.0477844	0.942113
ABCA7	6.85938	7.23284	6.13501	7.18163	6.18544	7.1312	7.10055	7.84452	7.78012	-0.745236	0.0478138	0.942113
CTSA	11.2627	9.65517	10.2123	8.99517	10.6819	11.3132	11.4344	11.1484	11.1576	-1.10196	0.0478576	0.942113
ACRBP	5.00539	5.29913	4.83665	5.38673	4.75895	4.75951	4.75147	4.75129	4.59235	0.343717	0.0478802	0.942113
H6PD	5.7504	5.99338	5.93389	5.8768	6.0426	5.50476	5.90278	5.64542	5.56648	0.264553	0.0479303	0.942113
LOC643401	3.02218	3.19362	3.28814	2.87987	4.51236	3.45447	6.87433	6.96241	6.5313	-2.57639	0.0479883	0.942113
MEGF8	6.47605	6.32534	6.9085	5.93248	6.43384	6.82422	6.86736	6.64977	7.26396	-0.48608	0.0479932	0.942113
KIF11	8.6169	9.33026	8.46884	9.48475	8.89347	8.13418	8.75665	7.44601	7.14349	1.08876	0.0480724	0.942113
ZNF91	6.23975	6.80216	5.92266	5.92779	6.18312	6.57164	7.7944	6.65759	7.40155	-0.891199	0.0480832	0.942113
FGF14	3.78987	3.70746	3.61676	3.7652	3.88738	3.53228	3.5853	3.59045	3.72451	0.145198	0.0481957	0.942113
LMO7	5.27336	4.50028	5.79162	4.7584	5.251	5.77548	5.99336	5.92795	5.35183	-0.647223	0.0482145	0.942113
PPT2	6.28986	5.09343	5.74118	4.75564	6.64336	6.55525	6.9727	6.55675	6.65221	-0.979531	0.0482222	0.942113
EIF2C3	6.73588	7.70258	7.32449	8.20017	7.3597	5.96885	6.70013	7.08707	6.83825	0.815989	0.0482531	0.942113
LOC497256	3.79701	3.8521	3.36715	3.38938	3.31302	3.01172	3.34543	3.25717	3.23792	0.330677	0.0483447	0.942113
LOC150568	3.62897	3.45118	3.69719	3.4659	3.55252	3.67418	3.76355	3.67779	3.64914	-0.132013	0.0483715	0.942113
HSD17B7P2	4.30349	4.86486	3.42418	4.73152	4.13266	3.41103	3.44996	3.73221	3.75704	0.703785	0.0484778	0.942113
OR2F1	4.63096	4.50164	4.46599	4.45696	4.4587	4.70847	4.76015	4.65649	4.51763	-0.157836	0.0486097	0.942113
PARM1	8.5767	7.43089	6.35238	8.9601	4.46454	4.80404	4.7895	5.26764	4.70409	2.2656	0.0486919	0.942113
C9orf98	6.60018	6.61442	6.4329	6.7522	6.15192	6.33259	6.12306	6.19609	6.25223	0.284332	0.0487606	0.942113
IL9	2.94805	3.3312	3.17967	3.21549	2.95601	2.67832	2.97504	3.01357	2.7912	0.261549	0.048766	0.942113
LHX4	4.80831	5.01335	5.0819	5.3152	4.90339	4.97472	4.56871	4.55239	4.73734	0.316139	0.0488197	0.942113
SCNN1D	5.06735	5.11651	5.28741	5.036	4.89773	5.27565	5.33249	5.16045	5.26635	-0.177735	0.0489479	0.942113
EPCAM	10.6323	4.62406	13.0712	3.94121	5.72989	10.7209	13.2227	13.2599	13.0063	-4.95272	0.0490661	0.942113
HIST1H2BO	4.15125	4.03176	3.55737	4.43157	4.18399	3.59345	3.8162	3.66701	3.6244	0.395925	0.0490676	0.942113
DKFZp761E198	3.95101	4.25849	3.99284	4.022	3.70159	4.1712	4.67358	4.15367	4.4869	-0.38615	0.0490711	0.942113
FAM200A	3.82048	4.9279	5.10322	4.95497	4.58034	5.59008	5.67585	5.26148	4.92444	-0.685583	0.0492408	0.942113
MPL	4.25654	4.16753	4.34575	4.10661	4.28622	4.46715	4.50887	4.34521	4.27747	-0.167146	0.0492746	0.942113
ITPR1	6.52011	8.18552	5.24716	9.04181	8.28347	6.52869	4.68177	6.0305	4.05217	2.13234	0.0492779	0.942113
VPS13A	6.34576	6.1214	5.72157	6.15174	5.99736	6.56791	7.02868	6.66419	6.15634	-0.536713	0.049375	0.942113
OR9A1P	3.51211	3.39705	3.33773	3.3552	3.61296	3.40023	3.28791	3.23458	3.16725	0.170519	0.0494194	0.942113
TMCO5A	3.64442	3.78897	3.68396	3.59931	3.64118	3.60629	3.59044	3.58787	3.54758	0.0885239	0.0494832	0.942113
SLC6A13	5.07041	4.76699	4.50001	4.62708	4.44694	4.37601	4.13696	4.3266	4.5525	0.334267	0.0495958	0.942113
TINF2	8.77428	9.49861	8.1594	9.4404	8.63398	8.03498	8.76041	7.77287	7.54715	0.872483	0.0495961	0.942113
ATP9A	7.84613	5.96021	7.62789	5.05087	6.22844	7.81167	9.32097	7.18024	8.46105	-1.65077	0.0498671	0.942113
ANKS6	5.83754	4.75105	5.691	5.06501	5.24806	5.61664	6.68234	6.28868	5.75901	-0.768134	0.0499271	0.942113
CYB561	8.94619	7.56804	9.06737	7.54674	7.45952	8.65058	9.0284	9.53584	9.28927	-1.00845	0.0500504	0.942113
EPB41L5	7.48511	4.35455	6.55345	4.95289	5.47021	6.6397	7.51798	7.00555	8.29001	-1.60007	0.0501097	0.942113
CDC5L	8.46969	8.36941	7.92355	8.54562	8.23832	8.24157	7.92957	7.883	7.83048	0.338161	0.0501681	0.942113
HPS4	7.13784	7.05972	7.66892	7.25309	7.89604	6.97148	7.2051	6.77825	6.84219	0.453864	0.0502759	0.942113
FLJ44342	7.88364	6.96132	7.24165	7.41348	7.64031	5.85047	6.7006	7.26875	6.33931	0.888296	0.0503012	0.942113
CARD8	6.53012	7.49744	6.5087	7.2528	6.2766	6.28588	6.44831	5.94111	5.34398	0.808314	0.0503139	0.942113
GLRA1	3.58394	3.1875	3.65957	3.55939	3.5925	4.02575	3.93755	3.65682	3.66029	-0.303524	0.0503693	0.942113
SNTA1	7.13153	7.78492	7.02664	7.29711	7.04014	6.94803	6.10696	6.84064	6.79466	0.583492	0.0503775	0.942113
CDK3	7.33762	7.7285	8.06288	7.47479	7.68603	7.96946	8.09766	7.80026	8.19744	-0.358244	0.0504074	0.942113
TJP2	6.67176	5.2459	6.55752	5.9274	5.37247	6.40779	7.61124	6.90812	6.61101	-0.929527	0.0504319	0.942113
ITIH3	5.56541	4.83588	5.31272	5.34557	5.5026	5.0809	4.46224	4.90168	5.00677	0.449537	0.0504565	0.942113
RDH8	4.89257	5.18369	4.76842	5.13729	4.94254	4.84981	4.70456	4.83784	4.68468	0.215678	0.0504577	0.942113
CXorf18	3.57053	3.94207	3.70654	3.68945	3.8275	3.67219	3.60551	3.4647	3.48732	0.189787	0.0504915	0.942113
GAFA1	3.09111	3.40317	3.23448	3.51458	3.18267	3.09298	3.09084	3.1347	2.98618	0.209026	0.0504946	0.942113
C9orf150	8.47729	4.4638	8.57352	4.93448	7.97932	7.50726	9.90927	10.6971	10.2848	-2.71392	0.0507549	0.942113
TAAR2	3.87994	4.10602	4.0722	4.09499	3.67594	3.83785	3.4049	3.78776	3.5867	0.311519	0.0508104	0.942113
PAK4	6.92069	6.66157	6.95991	6.66322	6.59324	6.95386	6.83852	7.15414	7.24827	-0.288969	0.0508522	0.942113
NSMCE1	9.64592	8.58861	9.35764	9.22188	9.47657	9.01656	8.3797	8.49471	8.90102	0.560124	0.0508598	0.942113
LSM12	9.49838	9.59114	9.33207	9.77548	9.31606	9.40104	9.3038	8.97394	8.99126	0.335113	0.0508607	0.942113
USP49	4.26955	4.27589	4.21573	4.40157	4.12907	4.38665	4.43656	4.36515	4.33272	-0.121909	0.0508756	0.942113
PPM1J	5.74454	5.32829	5.73221	5.44322	5.8597	6.08156	5.74729	6.08078	5.82463	-0.311973	0.051	0.942113
KPNA4 /// LOC100507647	3.17016	3.33868	3.28344	3.36675	3.60275	2.99268	3.19413	3.10623	3.257	0.214843	0.0510488	0.942113
AZI2	6.17321	6.13391	5.89017	6.24559	6.82968	5.86096	6.06466	5.68211	5.66518	0.436283	0.0510544	0.942113
ARL14	8.21307	5.02964	7.89865	5.99812	4.55176	7.29308	9.11303	8.91164	8.24209	-2.05171	0.0511597	0.942113
SPAG4	7.72033	6.92503	4.95435	5.51363	8.05763	8.55499	8.56427	7.83441	8.17775	-1.64866	0.0511708	0.942113
CCDC62	4.55809	4.57109	4.48935	4.7079	4.49204	4.75575	5.21402	4.73714	4.87121	-0.330835	0.0512722	0.942113
GRHL2	3.68124	3.74823	3.80202	4.1432	3.64352	3.95703	8.45871	8.26126	8.17916	-3.4104	0.0512852	0.942113
ARSB	5.01909	5.02159	4.41384	4.83557	5.14875	4.62949	4.69048	4.45157	4.22579	0.388437	0.0515242	0.942113
LOC100132735	3.20658	2.87929	2.94925	3.05819	3.11353	2.79212	2.824	2.9792	2.89618	0.168496	0.0516705	0.942113
PCDHB11	4.65883	5.02809	5.05685	4.77073	6.45483	5.2389	7.17571	6.68842	7.05793	-1.34638	0.0517858	0.942113
LPAR2	7.03475	7.22309	7.36642	7.42495	6.19808	7.12039	8.64356	8.19216	8.081	-0.95982	0.0518892	0.942113
ERO1LB	6.82517	8.1699	6.04798	8.49494	6.14657	6.16174	4.73852	4.67202	6.48234	1.62325	0.0519776	0.942113
APOBEC2	4.99	4.85623	4.76269	4.91205	4.70961	4.72091	4.522	4.7749	4.66643	0.175052	0.051997	0.942113
ST14	5.25863	5.27386	7.00132	4.67558	4.77449	5.63316	8.42745	7.88229	6.94663	-1.82561	0.0521715	0.942113
LOC285359 /// PDCL3	8.61822	9.43719	9.33738	9.8763	9.51642	9.18012	8.60386	8.71323	8.58262	0.587144	0.0522004	0.942113
MRPS27	9.74291	10.351	9.66846	10.3232	9.41704	9.44766	9.46832	9.2452	8.40101	0.759976	0.0522436	0.942113
KIAA0649	7.32241	6.33031	8.35129	7.7666	6.55286	7.63514	8.3361	8.85057	8.52538	-1.0721	0.0522468	0.942113
LOC100132726 /// LOC100506819	3.8877	4.34911	4.2436	4.34169	5.0352	3.67578	4.0713	4.02793	3.62815	0.520671	0.0523164	0.942113
C17orf75	8.38628	8.36763	8.12723	8.55943	7.41476	7.03212	7.68074	7.49291	7.91331	0.641295	0.0523584	0.942113
PARVB	6.69191	6.82327	5.01946	7.3071	6.73583	6.25265	4.65591	5.40301	4.54365	1.30171	0.0523902	0.942113
BAG1	7.3521	9.06975	7.84499	8.36991	7.25505	8.17981	9.90451	9.18684	9.25442	-1.15303	0.0524629	0.942113
MCM6	8.56405	8.09998	8.59092	8.3345	8.11827	7.34019	8.34731	7.41933	7.52365	0.683922	0.0525032	0.942113
C20orf70	4.12688	3.95398	3.89766	4.02998	3.78463	4.07956	4.0774	4.33318	4.45363	-0.277317	0.0526058	0.942113
TMEM125	5.94786	6.0055	6.01466	6.79304	5.80912	6.14834	8.44994	8.94447	8.50349	-1.89753	0.0526418	0.942113
ZSWIM7	7.21065	6.43627	7.93162	6.753	6.99519	7.29426	7.82984	8.03581	7.95058	-0.712277	0.0527229	0.942113
ASB3 /// GPR75 /// LOC100302652	8.0199	8.84778	9.07386	8.39676	8.72717	8.47099	7.99874	7.99517	7.61361	0.593465	0.0527708	0.942113
NXN	4.52043	4.47253	5.47328	4.93227	9.46797	9.59888	7.49718	7.24731	11.3057	-3.13897	0.0527953	0.942113
LOC644794	5.72983	6.07453	6.35344	5.8213	5.98161	6.19596	6.1607	6.41281	6.4118	-0.303176	0.0528374	0.942113
KRTAP7-1	3.75581	4.18468	4.06423	3.78776	3.77813	3.98781	4.24992	4.4174	4.17267	-0.292827	0.052985	0.942113
TBPL1	9.458	9.7652	8.93188	9.83921	8.74015	8.82676	8.92703	8.02941	8.79191	0.70311	0.0530475	0.942113
ASPM	7.50555	8.34658	7.79087	8.46646	7.98037	7.4414	7.66714	6.10494	6.49816	1.09005	0.0531159	0.942113
LOC100507395	5.20977	5.25677	5.28337	5.32923	4.9351	4.98224	5.13974	4.98039	4.9192	0.197455	0.0531939	0.942113
TMED1	8.4615	8.45851	8.9724	8.27451	8.29323	8.66559	9.42432	9.67517	8.9058	-0.675689	0.0532581	0.942113
MCOLN3	7.69112	5.88808	7.54232	5.20755	5.6714	4.91811	4.66657	4.57539	5.84508	1.39881	0.0532672	0.942113
CSF3R	5.24319	5.51637	5.12971	5.38634	5.27508	5.18237	5.03541	4.95327	5.22263	0.211716	0.0533321	0.942113
ANXA3	7.30054	4.49625	10.9657	5.59201	10.1215	10.6066	10.7774	12.2091	10.6004	-3.35319	0.0533962	0.942113
TOPORS	8.25496	8.79258	7.98547	8.68018	8.69363	8.88933	8.6017	9.2603	9.16663	-0.498126	0.053564	0.942113
PCNXL3	7.96927	8.6041	7.65861	8.24919	8.11598	8.41198	8.7794	8.56624	8.4222	-0.425528	0.0536613	0.942113
LOC100505598	3.30997	3.39133	3.31494	3.81837	3.37526	3.24048	3.21695	3.21755	3.07118	0.255434	0.0536907	0.942113
GJD2	4.79661	5.16336	4.90562	5.37177	4.93311	4.73863	4.86184	4.77754	4.65049	0.276972	0.0537139	0.942113
ABHD12	8.63963	7.85732	9.00512	7.16243	7.76993	8.33754	9.80063	9.04199	9.33079	-1.04085	0.0537546	0.942113
C16orf79	6.98652	6.17128	5.94123	6.26109	6.55136	7.21265	6.56766	6.79698	7.10391	-0.538006	0.0537819	0.942113
LOC100271836 /// LOC641298	8.60926	8.2019	8.33122	8.37947	7.97353	7.99207	8.09996	7.98531	7.99928	0.27992	0.0538096	0.942113
LRPAP1	8.67716	7.92789	7.35996	7.62624	7.86483	8.47461	8.499	8.60268	9.81732	-0.957189	0.0538146	0.942113
C22orf31	5.03195	5.15617	5.12146	5.3741	4.87666	4.74639	5.0406	4.88651	4.59814	0.294157	0.0538433	0.942113
DNAJC7	9.74735	9.68673	9.64247	9.68169	9.3912	9.37506	9.19034	9.50463	9.51874	0.232698	0.0539434	0.942113
SCGB1D1	3.54756	3.41903	3.22077	3.42381	3.43707	3.2579	3.35449	3.24908	3.13189	0.161309	0.053945	0.942113
SH2D1B	3.48697	3.48742	3.51781	3.57383	3.71501	3.76919	3.66661	3.86372	3.6064	-0.170275	0.0539979	0.942113
PTPRF	8.55719	5.07361	9.50384	5.2293	8.1763	9.86015	8.90647	9.43767	10.7285	-2.42514	0.054002	0.942113
ZNF85	5.37457	6.99991	5.79627	7.05321	6.33204	7.07505	7.09624	7.50268	7.07999	-0.87729	0.0540779	0.942113
NR1I2	6.42939	5.96783	5.23923	5.58866	5.06203	4.9922	4.95272	5.09329	4.93074	0.665189	0.0541287	0.942113
RPS6KB1	8.39229	8.74775	8.88506	8.60143	8.60726	8.32965	8.14476	8.57883	8.39743	0.284093	0.0541939	0.942113
GOT1L1	3.65846	3.74636	3.60182	3.64773	3.65942	3.49291	3.58783	3.59063	3.3665	0.153289	0.0542663	0.942113
IGHA1 /// IGHA2 /// IGHD /// IGHG1 /// IGHG3 /// IGHM /// IGHV4-31 /// IGHV4-59 /// LOC100126583	3.56039	3.80618	3.37414	3.75907	3.5258	3.15237	3.43577	3.34054	3.48898	0.250698	0.0543019	0.942113
ZNF366	3.10651	3.1875	3.27467	3.27099	3.18757	3.00703	2.89397	2.85201	3.18981	0.219742	0.0543113	0.942113
ARHGEF6	7.44562	9.69375	5.09147	8.53009	8.74681	5.48292	5.68291	5.70924	6.31483	2.10407	0.0543442	0.942113
C1orf172	4.99206	5.03397	5.30688	4.8241	4.67855	5.16807	6.94371	5.88251	6.70839	-1.20855	0.0543463	0.942113
LOC100506719	5.70805	6.01432	5.58277	5.38988	5.96003	5.00636	4.80559	5.32234	5.64377	0.536491	0.054349	0.942113
SPINT1	7.41341	6.76098	8.18976	6.66401	6.6931	7.51605	9.11557	10.8841	9.05849	-1.99931	0.0544078	0.942113
LOC100505956	3.84552	6.36062	5.62766	7.62818	6.44912	3.83628	3.73325	5.4946	3.84307	1.75542	0.0544279	0.942113
CHCHD2	13.0886	13.0237	13.1089	13.0108	12.7052	13.0356	13.2015	13.3344	13.4206	-0.260583	0.0545054	0.942113
LOC285692	3.39981	3.7183	3.37428	3.58041	3.40596	3.30914	3.39876	3.17845	3.34088	0.188941	0.0545515	0.942113
C19orf18	4.18987	3.92582	4.22753	4.48715	4.37747	4.57015	5.35418	5.98732	4.79375	-0.934779	0.0546183	0.942113
FBXO43	8.59225	8.13919	5.9253	7.33927	6.93666	7.0417	4.9578	5.74762	5.9475	1.46288	0.0546633	0.942113
ARRDC2	7.91129	6.98395	8.31137	7.34661	7.34153	7.87343	8.15075	8.69923	9.24126	-0.912217	0.054716	0.942113
PIP4K2A	8.3605	9.29629	7.59677	9.87951	8.11475	8.37667	7.21812	7.23705	6.97234	1.19852	0.0547777	0.942113
KLHL9	5.87716	6.19681	6.4046	6.41262	6.0114	6.39877	6.43383	6.8136	6.41709	-0.335305	0.0547816	0.942113
PIP5KL1	5.11386	4.97052	4.86801	5.18154	5.29797	5.50614	5.25269	5.45934	5.16451	-0.259289	0.0548803	0.942113
FBN3	5.41506	5.7253	5.28926	5.66943	5.49296	5.2729	5.41506	4.98278	5.27197	0.282726	0.0550583	0.942113
KIAA1654	4.67987	4.93731	4.69233	5.01093	4.67457	4.96102	4.96411	5.09732	4.949	-0.193862	0.0550724	0.942113
CLEC12A	3.56422	3.54117	3.49685	3.5858	3.42572	3.36082	3.47875	3.47728	3.36433	0.102456	0.0551836	0.942113
COL23A1	5.20658	5.44794	5.37314	5.26406	5.40279	5.69255	5.44236	5.79309	5.44648	-0.254716	0.0553898	0.942113
LMF1	4.85141	5.17214	5.52869	5.01496	4.959	5.13924	5.60026	5.93571	5.72557	-0.494958	0.0554199	0.942113
PIGU	8.98339	7.81918	8.83761	8.4158	8.30296	9.1557	9.91081	8.7756	9.03341	-0.747091	0.0554812	0.942113
LOC100132345	3.59005	3.98382	3.85132	4.23129	4.20274	3.50203	3.69369	3.78807	3.63448	0.317275	0.0555476	0.942113
GPNMB	6.76665	5.6216	6.00275	4.03917	7.22799	3.55874	5.45671	4.5648	3.64112	1.62629	0.0555808	0.942113
LCA5	3.77345	3.41335	3.59322	3.26494	4.4817	4.43869	5.35981	4.32109	4.06118	-0.839863	0.0556145	0.942113
LOC285766	3.27903	3.6683	3.34557	3.45684	3.34574	3.32802	2.96456	3.13649	3.26355	0.245942	0.0556456	0.942113
CDRT4	5.72792	5.83585	5.22412	5.91815	6.35925	5.83811	7.13205	6.91626	6.64864	-0.82071	0.0558434	0.942113
ACVR2B	6.16859	6.24088	6.52975	6.22248	6.11944	6.51298	6.3074	6.56051	6.4728	-0.207193	0.0559434	0.942113
RNF185	7.02301	6.97871	6.78754	6.8935	6.83808	6.40291	6.61146	6.13075	6.79754	0.418504	0.0559668	0.942113
CDK2AP1	11.864	9.98587	10.7789	10.425	11.8809	12.0399	11.9156	12.2312	11.8023	-1.01034	0.05603	0.942113
PCBP1	11.6264	11.7457	11.4225	11.8321	11.361	11.2105	11.5287	10.7299	10.9533	0.491922	0.0562033	0.942113
SBF1	6.9716	7.40097	7.05527	7.11613	6.93553	6.82614	7.02692	6.5566	6.43217	0.38544	0.0562413	0.942113
ATP6V0D1	10.1579	10.2309	9.81513	10.358	10.3418	9.72771	9.32092	10.1382	9.36624	0.542484	0.0565056	0.942113
SIAE	4.95205	4.46359	4.87675	4.57462	4.6848	5.10705	5.51233	4.84233	5.01817	-0.409609	0.0565586	0.942113
ZNF154	4.09313	4.52684	4.19231	4.26704	4.18652	4.03865	3.91841	4.1343	4.10727	0.203506	0.0566886	0.942113
OCM2	3.98037	4.16766	4.17928	4.36435	3.71059	3.62331	3.73756	3.78418	3.9629	0.303463	0.0568691	0.942113
LOC201651	4.6031	3.66053	4.15462	3.65576	5.40053	8.08111	7.4887	8.31736	4.23564	-2.73579	0.056882	0.942113
TMEM51	8.26922	6.80417	8.16013	6.43617	8.92592	9.40497	9.29439	8.43916	8.72905	-1.24777	0.0568902	0.942113
NR1D2	7.27083	6.55291	6.70303	6.52218	8.0534	7.66526	7.84351	7.71994	7.91936	-0.766548	0.0569135	0.942113
TMPRSS15	4.28601	4.51335	4.51546	4.66798	4.36536	4.29828	4.22766	4.29777	4.35882	0.174	0.0570143	0.942113
FOXQ1	10.8192	4.23606	7.24658	5.17872	9.35876	9.40823	12.2368	10.5314	10.348	-3.26324	0.0570374	0.942113
C21orf58	5.74662	6.15786	5.68729	6.26702	6.20098	5.74035	5.77885	5.53383	5.71044	0.321087	0.0571331	0.942113
RPL23	9.48483	10.2402	10.408	9.75291	9.61157	9.31717	9.74826	9.05007	9.3812	0.525333	0.0571486	0.942113
HLA-DMB	7.66913	9.91645	7.15339	10.4647	6.33196	6.6253	6.07391	6.23282	5.86262	2.10847	0.057164	0.942113
FAM109A	7.26475	7.41058	7.68504	7.4887	7.31971	8.0094	7.95213	7.6483	7.50642	-0.345308	0.0571712	0.942113
ATP1A3	3.38586	3.58568	3.70017	4.0139	3.87062	3.36489	3.20651	3.47155	3.57234	0.307424	0.0571975	0.942113
SLC1A4	7.39109	8.55742	6.86597	8.83974	7.17078	5.79084	7.75819	5.40392	5.94004	1.54175	0.0572963	0.942113
TBC1D1	5.5558	5.57706	5.9303	6.34152	6.2393	5.25525	5.66503	5.654	5.35944	0.445367	0.0573111	0.942113
CALCB	3.77029	3.51841	3.67068	3.71594	3.84464	3.58897	3.57672	3.2317	3.46342	0.238788	0.0573137	0.942113
LOC729178	3.45558	3.53243	3.558	3.66924	3.40655	3.3671	3.45995	3.37479	3.41894	0.119163	0.0573375	0.942113
RHBDF1	6.7957	5.25359	7.13205	5.27049	6.62111	6.59259	7.09258	7.90248	8.02355	-1.18821	0.0573512	0.942113
GRM7	3.34395	3.57717	3.36497	3.29746	3.38129	3.2266	3.21125	3.33178	3.28469	0.129387	0.0574532	0.942113
C19orf42	8.2737	8.02059	8.13082	8.06019	7.71065	8.15953	8.64668	8.23101	8.46044	-0.335225	0.0575947	0.942113
TCF15	5.08709	5.55574	5.21978	5.64053	5.19201	5.09364	4.89215	5.14674	5.0707	0.288222	0.0576223	0.942113
ETNK1	7.7675	8.45864	7.34945	8.09505	7.02375	7.08776	7.51298	6.18915	6.65183	0.878447	0.0576469	0.942113
LOC100130705	4.03465	3.98839	4.05386	4.39008	4.91634	4.49608	5.62675	4.78312	5.00646	-0.701438	0.0576627	0.942113
CCNO	6.46894	5.98389	6.49387	5.85868	6.44345	6.68252	7.75387	6.54993	7.73528	-0.930631	0.0577225	0.942113
ACSF3	5.79638	6.31176	6.01482	6.35328	6.07103	5.97	5.87924	5.7458	5.7599	0.270723	0.0578143	0.942113
KIAA0753	8.15142	8.18585	8.75463	8.40599	8.06288	8.28998	9.05483	9.28168	9.25419	-0.658017	0.0580162	0.942113
NOL12	7.62894	7.35039	7.47357	7.29875	6.82732	6.80365	7.23079	6.52511	6.89212	0.452873	0.0580746	0.942113
C7orf63	5.17567	5.51064	6.39239	5.85327	5.78899	6.25928	6.91434	7.32012	5.98222	-0.8748	0.058087	0.942113
NSL1	7.33877	7.38849	6.67954	7.41218	7.23183	6.7679	7.06947	6.58693	6.87521	0.385287	0.0580942	0.942113
GJA3	4.98382	5.11873	5.83203	5.6697	5.43392	5.14307	5.0424	5.00993	4.73016	0.426253	0.0581529	0.942113
CDS1	6.37578	4.77756	6.59972	4.80871	5.3775	5.65355	8.14849	7.98514	7.1285	-1.64106	0.0582638	0.942113
KCTD15	6.43258	4.74317	6.16382	4.69256	5.52152	4.59323	4.54083	4.49129	4.68755	0.932507	0.0583558	0.942113
APOM	7.31989	6.6122	7.51059	6.27257	5.8238	5.44898	5.96605	5.75198	6.29355	0.84267	0.0584047	0.942113
DGCR11	5.34302	6.04708	5.48788	5.20528	5.89921	5.45538	5.19696	4.75206	4.98755	0.498507	0.0584606	0.942113
LOC220980	5.55587	5.63454	5.24163	5.57499	5.28661	5.41235	5.12251	5.20057	5.16493	0.23364	0.0585207	0.942113
SNX1	7.26941	7.65134	7.32555	7.98471	7.69412	6.99386	7.08121	7.55357	7.03718	0.418571	0.0585262	0.942113
ZSCAN20	4.34085	4.54347	4.70967	4.55959	4.70778	4.65697	5.07628	4.72628	4.9931	-0.290884	0.0586048	0.942113
MR1	6.38898	7.18187	6.5102	7.55983	6.45984	5.92756	5.86412	6.40412	6.49884	0.646487	0.0586688	0.942113
LOC100288152	5.89574	6.69567	7.62046	6.36036	7.10055	7.34044	10.8903	8.38082	8.76742	-2.11018	0.0589053	0.942113
ADAMTS19	3.48971	3.47799	3.42099	3.51622	3.51478	3.4047	3.4265	3.4083	3.25931	0.109239	0.0589891	0.942113
LRRC38	3.13497	3.21373	3.09824	3.09504	3.21883	3.00372	3.09442	2.94689	3.11374	0.112472	0.0590971	0.942113
BTG1	8.36685	9.45171	8.74764	8.97215	8.38105	9.07923	9.55023	9.45264	10.4915	-0.859521	0.0591463	0.942113
PLEKHG6	6.04359	5.50323	7.36809	5.89148	5.70365	6.18994	7.78849	7.3401	7.41445	-1.08124	0.0591777	0.942113
ARHGAP8 /// PRR5-ARHGAP8	3.89868	4.2532	6.10329	4.23936	3.83138	4.49789	8.73071	7.18458	7.4493	-2.50044	0.0592037	0.942113
NCRNA00092	5.01325	5.41462	5.20645	5.44421	5.21562	4.8731	4.72155	5.25716	4.86999	0.328378	0.059214	0.942113
LOC100288221	3.50916	3.93727	3.61244	3.70609	3.63048	3.42306	3.1579	3.63441	3.3647	0.28407	0.0592332	0.942113
LOC100240726	5.23617	5.64231	5.21938	5.67327	5.47395	5.38661	5.06019	4.88542	5.16892	0.32373	0.0592792	0.942113
DKFZp564H213	5.02509	4.2074	5.09751	4.38425	4.79184	5.33641	5.35739	4.89518	5.10484	-0.472237	0.0593407	0.942113
LOC100289508	4.07114	3.98403	3.96344	3.90771	3.99779	3.76189	3.88531	3.78591	3.96925	0.134233	0.0594365	0.942113
EWSR1	7.97646	8.7361	8.02419	8.83671	8.26016	7.6918	8.3316	7.58696	7.41378	0.610688	0.0594697	0.942113
SOST	3.56478	3.57467	3.45267	3.49563	3.54915	3.65112	3.96947	3.78437	3.61778	-0.228304	0.0596259	0.942113
EIF3L	8.57353	8.6074	9.33647	8.68414	9.13671	8.12995	8.2962	7.6185	8.75503	0.66773	0.0596547	0.942113
NPL	6.51859	4.96175	5.24256	5.56434	5.21274	4.89586	4.84658	4.32708	5.04224	0.722058	0.0596748	0.942113
LGALS13	3.77792	4.10771	3.75955	3.97947	3.70254	3.52497	3.311	3.41078	3.86022	0.338699	0.0597191	0.942113
JRKL	5.46929	5.82785	5.67992	5.64008	5.67212	6.30649	6.23599	6.02761	5.66991	-0.402147	0.0597905	0.942113
NIN	6.18328	7.71837	5.33541	7.86236	6.36912	6.24612	4.34189	5.68449	4.11269	1.59741	0.0598392	0.942113
NFKBIZ	10.1378	9.03671	10.4813	10.1185	9.45179	9.34943	8.42795	9.42342	9.07367	0.776605	0.0598603	0.942113
LCN8	4.23745	4.28284	4.32529	4.509	4.12503	4.22268	4.11396	4.13596	4.04033	0.167688	0.0599346	0.942113
LOC25845	6.54672	6.44529	7.51135	6.90538	6.14156	7.25462	8.59252	7.11791	8.80968	-1.23362	0.0599411	0.942113
HSPA6	6.17515	7.22644	5.33879	8.22677	6.08824	5.02637	4.89651	5.49078	5.82318	1.30187	0.0599436	0.942113
MYO10	3.68658	3.77243	4.84637	3.67606	8.24259	7.27359	7.67486	5.89078	7.67336	-2.28334	0.0600366	0.942113
RAB2B	9.31648	9.5429	8.72061	9.48642	9.785	8.643	9.35432	8.52988	8.33983	0.653528	0.0600718	0.942113
MOBKL1B	8.75972	9.9325	9.1147	10.3017	9.47582	8.70566	9.3388	8.53509	8.33935	0.787168	0.0601106	0.942113
TTC25	4.05454	3.49781	4.22949	4.43477	4.40324	3.79496	3.59012	3.63024	3.72486	0.438925	0.0602377	0.942113
DDAH2	9.23974	7.29563	9.432	7.49423	9.0763	9.55259	10.4687	9.81205	9.11186	-1.22873	0.060296	0.942113
FGF18	5.15688	5.16981	5.37658	5.31302	5.11421	5.32372	5.33026	5.48832	5.33638	-0.143571	0.06032	0.942113
LOC642236	5.12141	4.91395	5.4196	5.02972	5.11919	4.43515	4.57971	4.72316	5.11231	0.408193	0.0603241	0.942113
KIR2DS4	5.30529	5.27589	5.05085	5.49446	5.06683	5.21958	4.75487	4.9404	4.70271	0.334273	0.0604027	0.942113
PIK3IP1	6.06358	6.27637	6.06641	6.37264	6.22094	6.23688	6.95588	6.61418	6.64173	-0.412181	0.0604638	0.942113
MDC1	8.34691	7.75262	7.45906	7.98995	7.97923	7.70588	7.16363	6.29169	7.18909	0.81798	0.0605221	0.942113
ALG10	5.78681	6.13107	5.76932	6.25981	5.38068	5.34851	5.58743	5.07669	4.28367	0.791462	0.0605477	0.942113
ANKRD42	4.51792	4.68227	4.40065	4.57776	4.35064	4.44331	4.29157	4.11107	4.34341	0.208509	0.0606037	0.942113
PITPNB	10.1951	10.6819	10.5809	10.6162	10.9985	10.1804	10.5241	9.62208	9.99127	0.535059	0.0606135	0.942113
SERPINI1	7.67508	6.55732	5.07836	7.17247	5.55574	5.73724	4.66995	5.55973	4.33515	1.33228	0.0607425	0.942113
USF1	6.65206	6.30944	6.60761	6.75841	6.17719	6.82979	6.88752	6.70915	6.70737	-0.282514	0.0609283	0.942113
PLXNB2	7.16383	6.53368	7.69673	6.40043	6.64748	7.2148	7.67492	7.40354	7.76344	-0.625746	0.0609553	0.942113
ZNF678	5.27382	5.04716	5.39554	5.04711	5.30333	5.57913	6.10331	5.48758	6.59115	-0.726902	0.0609712	0.942113
C12orf57	10.8468	11.1326	11.2337	10.6879	11.8876	9.59548	9.03557	10.6452	10.7429	1.15293	0.0610301	0.942113
RPN1	11.2967	10.6839	10.8475	10.7169	10.4294	11.5172	11.0936	11.134	11.0388	-0.401015	0.0610443	0.942113
GGTLC1	7.56656	6.0676	7.54945	7.60767	6.0551	6.05659	5.78996	6.15275	6.07372	0.951022	0.0610754	0.942113
PAPD7	8.83007	10.2866	9.95987	9.79562	9.6511	10.1398	10.4189	10.0958	10.7819	-0.654436	0.0610788	0.942113
ARL16	8.18024	8.20469	8.38587	8.21918	8.89679	8.82519	8.44704	8.83676	8.95017	-0.387434	0.06114	0.942113
RNFT2	5.86407	6.45207	6.11598	6.10994	5.42237	5.90463	5.51623	5.242	5.08116	0.556884	0.0611676	0.942113
PLCG1	7.02998	7.5613	7.29752	7.54627	7.67784	8.17921	7.97239	7.50963	7.72959	-0.425122	0.0612152	0.942113
LOC728449	4.88978	4.87817	5.1401	5.10386	4.78191	7.94124	4.90021	8.02893	7.711	-2.18658	0.0613465	0.942113
RWDD1	7.39446	7.40801	7.08401	7.53624	7.11753	6.71445	6.8384	6.64464	7.32477	0.427488	0.061357	0.942113
CHST2	5.69806	9.42658	4.44893	7.83803	6.4029	4.68882	4.06762	4.90032	4.5608	2.20851	0.0613745	0.942113
LOC100507077	5.03227	4.32276	5.6565	5.22008	4.97662	4.41948	4.44794	4.53272	4.54986	0.554148	0.0613816	0.942113
LOC727930	3.84445	3.90417	3.91782	3.90556	3.94898	4.11543	3.92394	4.29388	4.28746	-0.250982	0.061474	0.942113
TRNAU1AP	5.8385	6.60365	6.29902	6.38762	6.04682	5.88567	6.14398	5.73334	5.58522	0.398067	0.061513	0.942113
CLDN1	10.1998	4.8826	10.257	4.6425	6.37383	11.3026	8.13099	10.9942	12.4923	-3.45888	0.0615539	0.942113
NCRNA00171	5.56872	4.8259	5.52979	5.04677	5.43125	4.83374	4.96315	4.78243	5.04304	0.374895	0.0615644	0.942113
MUSTN1 /// TMEM110	5.48668	5.90278	5.42326	6.01503	5.64976	5.49425	5.3699	5.40247	4.87551	0.409969	0.0616141	0.942113
NCAPD2	7.60976	9.1026	8.36656	8.9821	9.18858	8.59597	7.57993	7.31989	7.25863	0.961314	0.0616886	0.942113
AFP	6.97019	5.21791	7.327	5.46444	6.88811	5.73001	5.45919	5.1872	4.63321	1.12113	0.0616969	0.942113
C12orf11	10.1011	10.9403	9.58854	10.4917	10.4461	10.1648	9.20372	9.69683	8.84115	0.836938	0.0617537	0.942113
CABP5	4.26766	4.30644	4.47672	4.21073	4.23948	4.38144	4.49448	4.39107	4.42298	-0.122288	0.0617752	0.942113
MXD1	6.35665	5.46706	5.2251	5.25724	5.74721	6.00059	7.30975	7.01046	5.96842	-0.961652	0.0618433	0.942113
CCDC6	8.6004	8.7081	9.40853	8.77672	10.0037	9.76318	10.1219	9.63813	9.60501	-0.682571	0.0619986	0.942113
LOC100170939	6.83049	6.97434	7.31232	5.58662	6.16558	7.41476	7.05182	7.74916	7.25823	-0.794624	0.0622305	0.942113
SLC5A3	8.27608	8.35312	8.64727	8.13044	9.69475	8.07354	6.91988	8.20493	6.45467	1.20708	0.0622728	0.942113
HEYL	5.66546	6.13056	5.89538	5.93893	5.97978	5.6974	5.11188	5.53559	5.74779	0.398853	0.0623075	0.942113
KLHL13	6.29614	4.6153	4.90881	4.61759	6.45537	3.91361	4.02818	4.27588	4.98006	1.07921	0.0623185	0.942113
PGLS	7.96413	7.27468	8.21971	7.90731	7.58877	8.10504	8.26002	8.34872	8.11272	-0.415703	0.0623338	0.942113
PIK3CA	6.6745	6.65487	6.69724	6.36071	6.55477	6.73022	6.69933	7.03138	6.77796	-0.221304	0.0623706	0.942113
ELMO1	8.35237	9.39816	5.70851	9.81443	5.45835	5.64053	5.11181	5.53209	5.34943	2.3379	0.0625177	0.942113
KRT84	3.54515	3.43919	3.48061	3.72237	3.55579	3.70958	3.83323	3.78837	3.56065	-0.174335	0.0625774	0.942113
SDF2L1	10.0192	9.78105	8.62471	10.4131	9.09165	9.00616	9.21825	7.69028	7.87187	1.13931	0.062669	0.942113
DUOXA2	6.92795	6.53764	6.24063	6.35043	6.10161	6.04192	5.9381	5.95393	6.29526	0.374348	0.0626717	0.942113
WDR54	7.69637	10.3368	9.48253	10.216	10.4518	9.19571	7.28836	8.37771	7.90399	1.44525	0.0626967	0.942113
MGC50722	4.96129	5.57622	5.14066	5.49631	4.97297	4.91676	4.87138	5.07259	4.68485	0.343095	0.0627003	0.942113
GDAP1	7.34728	6.94304	5.70736	7.36098	6.83323	6.94193	4.62811	4.67506	5.07163	1.50919	0.0627336	0.942113
LIPE	4.70354	4.84945	4.47479	5.27743	4.48843	4.21544	4.57968	4.27896	4.43047	0.382593	0.0629636	0.942113
CADM1	6.22066	8.49103	6.50136	7.40852	7.63968	5.59851	5.063	6.12642	7.02832	1.29818	0.0630352	0.942113
LOC100505501	5.7443	8.42473	3.97129	8.65917	6.65071	3.77592	3.32181	3.53726	6.28885	2.45908	0.0630422	0.942113
NFATC3	6.92849	7.46395	7.35128	7.40094	7.17124	6.83389	7.16497	6.67442	6.21997	0.539865	0.0631297	0.942113
ZNF148	7.55731	7.19463	7.06493	7.07451	6.89314	7.27717	7.91476	7.39446	7.8786	-0.459342	0.0631339	0.942113
DOCK10	5.68918	8.18233	3.40904	8.85191	8.15971	6.2032	3.38643	3.47098	3.39584	2.74432	0.0631431	0.942113
DDX11	7.29169	8.12868	7.40157	7.72993	7.5974	7.60361	7.03457	6.66257	6.48352	0.683787	0.0631584	0.942113
ZNF107	5.77828	6.50266	6.27501	6.49246	5.84873	6.5273	6.7749	6.35095	6.69861	-0.408512	0.063179	0.942113
PDE5A	4.24673	3.87894	4.72477	3.89593	4.80588	4.38875	5.29866	5.14787	4.89366	-0.621783	0.063196	0.942113
TUFT1	9.5022	4.50725	9.71138	3.88102	9.13432	11.084	10.057	11.8098	9.55749	-3.27985	0.0632081	0.942113
RFK	9.56261	8.21534	8.61373	8.45637	8.61336	10.1182	9.26992	9.90029	8.84417	-0.840869	0.0632805	0.942113
C17orf66	3.47658	3.58954	3.59505	3.58387	3.54539	3.2366	3.35768	3.45267	3.51488	0.167627	0.0633263	0.942113
PVR	7.41957	5.92675	7.35352	6.13527	6.76851	8.20821	7.48591	7.67242	6.99703	-0.870171	0.0634352	0.942113
ZNF320	6.86097	6.44249	6.69589	5.30886	6.87129	6.41654	8.58215	7.76657	8.25318	-1.31871	0.0634418	0.942113
NCRNA00230A /// NCRNA00230B	5.41765	4.33613	3.49194	3.83812	5.87656	3.87091	3.2429	3.18031	3.45837	1.15396	0.0634425	0.942113
ALG10B	6.16153	7.26836	7.02214	6.56394	6.77989	6.48589	5.97134	6.11455	5.02556	0.859835	0.0634902	0.942113
SPRR2G	6.3741	6.19154	6.33168	6.6479	6.33515	6.08915	6.07444	6.2702	6.25886	0.202909	0.063534	0.942113
C17orf61	9.18012	10.1834	10.0825	10.2066	9.05205	8.86083	9.44905	8.8689	9.13321	0.662938	0.0635906	0.942113
WASL	7.67392	6.38848	8.05081	6.74657	7.54185	8.78688	7.72615	8.33339	7.77604	-0.875288	0.0637203	0.942113
NR2F6	6.94605	5.43816	6.86872	5.78246	6.25976	6.6029	7.03825	7.14771	7.26461	-0.754336	0.0637945	0.942113
PCDHB7	3.72176	3.62147	3.51886	3.55374	6.30435	3.97646	7.69525	8.47479	7.327	-2.72434	0.063814	0.942113
2021-09-12	6.33213	6.44645	6.17652	6.55924	6.20478	6.69345	6.35871	6.66987	6.58437	-0.232776	0.063841	0.942113
TTTY7	4.05619	4.14062	4.14192	4.12907	4.18363	4.10981	3.87536	4.00312	4.00672	0.131533	0.0639015	0.942113
FCGR3B	3.69026	3.62701	3.42622	3.57081	3.63024	3.64246	3.84612	3.69976	3.7145	-0.136801	0.0640537	0.942113
LOC100128439	3.52319	4.41214	4.00675	3.92465	4.47441	4.1496	4.58565	4.71233	4.93208	-0.526684	0.0641792	0.942113
CNTN4	3.21575	3.11185	3.10801	3.15856	3.17793	3.17596	3.36228	3.27827	3.45272	-0.162888	0.0641836	0.942113
CST3	8.25585	6.14869	8.92562	5.76152	7.21976	7.96024	9.77382	9.07435	8.59799	-1.58931	0.0642205	0.942113
CD36	3.67287	3.72014	3.59712	3.94445	3.57339	3.55621	3.57956	3.52263	3.48297	0.16625	0.0642604	0.942113
MYEF2	4.18025	6.66821	7.70448	6.52652	5.09381	4.57732	4.08112	4.51288	4.69572	1.56789	0.0643195	0.942113
SCRT1	4.82347	4.82294	4.89768	4.93671	4.81398	4.85465	4.73425	4.61891	4.637	0.147749	0.0643629	0.942113
HSBP1L1	6.81743	5.48668	7.51352	5.09235	6.33585	6.27653	7.9998	8.2392	8.93055	-1.61235	0.0643876	0.942113
F11R	8.92636	7.16518	9.0937	7.25694	6.5542	8.98766	8.34276	9.3254	9.96412	-1.35571	0.0644757	0.942113
PES1	6.63201	6.29803	7.5561	6.84337	6.44975	6.35385	6.43228	5.92078	6.05029	0.566552	0.0645294	0.942113
TNNI2	5.14942	5.56729	5.0406	5.58672	4.89978	5.71826	5.7562	5.90062	5.29514	-0.418796	0.0646447	0.942113
LOC100507540	5.99615	5.70189	6.8615	6.20445	5.50893	6.50617	7.29902	6.85347	6.33504	-0.693839	0.0646534	0.942113
HIST1H1E	5.79873	5.94297	5.90975	6.31934	5.59201	5.32042	5.92852	5.07107	4.94613	0.59602	0.0646811	0.942113
PKDREJ	5.55156	4.90211	5.22764	5.51562	4.94953	4.89604	5.02647	4.91384	4.68873	0.348024	0.0647077	0.942113
HEATR7A	5.67139	4.97335	5.16376	5.29937	5.48883	6.29905	5.95888	5.53804	5.53162	-0.512559	0.0647299	0.942113
IGSF9	5.97419	4.8891	4.9972	4.75784	4.88289	6.989	5.03449	7.91129	7.26972	-1.70088	0.0647303	0.942113
GCOM1	6.37658	6.45966	6.30876	6.74961	5.86336	7.01814	8.44335	8.78513	6.7614	-1.40041	0.0647907	0.942113
C6orf105	8.18014	5.7503	4.26393	7.27831	6.10878	4.33964	5.4215	4.83495	3.84358	1.70637	0.0648362	0.942113
RING1	9.4536	9.09658	8.68175	9.17095	9.20514	8.53874	9.00447	8.88064	8.5852	0.369342	0.0649052	0.942113
DHDDS	7.45621	8.15429	7.70834	8.16755	7.82532	7.64659	7.58243	7.48526	7.03884	0.424062	0.0649123	0.942113
OR2A4	4.81753	4.42206	5.59041	4.49448	4.51528	5.18485	6.55789	5.92648	5.13274	-0.932537	0.0650825	0.942113
POR	9.07877	7.36942	8.21372	7.77675	7.97682	8.8814	8.66276	8.95777	8.68332	-0.713216	0.0650923	0.942113
FA2H	5.95137	6.38498	7.34441	5.24806	4.70354	6.4537	7.31677	7.48298	7.09193	-1.15987	0.0651928	0.942113
CLDN7	8.82986	5.41051	9.22396	7.11255	6.7167	7.2045	11.6677	12.4146	11.4292	-3.2203	0.0652168	0.942113
ADAL	5.78772	5.91601	5.07372	5.86984	5.58014	5.13852	5.2838	5.47404	5.1058	0.394947	0.0652396	0.942113
RAB25	4.44752	4.47897	4.50922	4.75901	4.57233	4.33426	11.724	10.588	11.0986	-4.88281	0.0653118	0.942113
IRG1 /// LOC100510030	3.32345	3.27366	3.18917	3.40904	3.16284	3.3769	3.5826	3.67806	3.33744	-0.222117	0.0653462	0.942113
IQCE	7.08538	4.88695	7.46145	5.58656	5.77012	6.36622	7.78579	8.39133	7.71566	-1.40665	0.0653656	0.942113
C20orf62	3.98255	4.05217	4.01918	4.12322	4.02093	4.02289	3.85541	3.9681	3.91721	0.0987062	0.0654386	0.942113
FLJ39609	5.54534	5.75972	5.62177	5.6491	5.37235	5.17378	5.44857	5.53443	5.21859	0.245814	0.0654433	0.942113
KRT18	13.5643	6.16706	12.9539	6.77508	11.4934	13.9738	13.8259	14.1027	14.5275	-3.91671	0.0655081	0.942113
GRB2	9.51151	10.382	9.47473	10.2788	9.17715	9.6167	9.08021	8.8192	8.9489	0.648578	0.0655141	0.942113
HOOK2	6.98677	6.90399	7.55708	7.1769	7.74971	7.15549	9.12795	9.08799	9.37408	-1.41149	0.0655381	0.942113
KRT8P12	7.19255	6.48768	6.98698	6.76607	6.59939	6.95086	7.35262	7.72404	7.10536	-0.476687	0.0655439	0.942113
IFNA10	4.48784	4.54265	4.74439	4.65185	4.91526	4.51849	4.57993	4.37494	4.40392	0.199075	0.0656066	0.942113
HCG4	3.91535	4.09694	3.72247	4.31978	5.07019	5.35575	4.23039	5.99491	5.347	-1.00707	0.0656223	0.942113
EIF1AY	8.25	8.98981	3.6429	9.43524	8.35498	3.47021	3.42071	7.68767	3.0555	3.32606	0.0656326	0.942113
C8orf34	3.10359	3.01301	3.00403	3.04889	2.9986	3.04024	3.09498	3.11018	3.13648	-0.0618451	0.0656388	0.942113
FLJ30430	4.79921	4.63316	4.59964	4.98555	4.78851	4.66815	4.42266	4.41661	4.66633	0.217779	0.0656424	0.942113
SH3TC2	3.30979	3.27827	3.39925	3.01056	3.43818	3.84967	4.43095	4.69285	3.39735	-0.805498	0.0656782	0.942113
MYO5C	10.083	7.02265	9.32905	6.90967	8.13139	9.04197	10.4096	10.6649	9.55667	-1.62312	0.0656935	0.942113
HNRNPC /// HNRNPCL1 /// LOC440563 /// LOC649330	6.0746	6.1815	5.69406	5.96506	5.69693	5.39482	5.8865	5.52168	5.62495	0.315441	0.0657202	0.942113
TYSND1	6.1396	5.77835	6.3293	5.99296	6.18069	6.31155	6.37402	6.17158	6.46789	-0.24708	0.0657594	0.942113
CLUAP1	6.67212	5.69755	6.50111	6.56464	6.57308	6.53035	6.80685	7.17596	7.39108	-0.574361	0.0658296	0.942113
OR5P2	4.02128	3.899	3.88298	3.79266	3.91061	4.16934	4.1711	4.67219	4.07946	-0.371718	0.0658541	0.942113
ARID5A	6.37191	8.45164	7.20845	8.46841	7.08298	6.49064	6.29085	6.31906	6.87221	1.02349	0.0658847	0.942113
KCNA2	3.9727	4.13355	3.72864	4.14138	3.55398	3.62732	3.71713	3.54555	3.58256	0.287907	0.0658923	0.942113
LOC84931	5.2662	5.35287	5.60917	5.25488	5.2662	4.97691	5.34789	5.07815	5.0707	0.231451	0.0659387	0.942113
PTPN14	6.21613	4.30544	6.36002	4.53909	8.45321	8.16006	7.33958	8.08177	7.77787	-1.86504	0.0659515	0.942113
ERP44	7.06747	7.29153	7.39487	7.30959	6.66071	7.21718	8.30251	7.61843	7.98418	-0.635742	0.0659943	0.942113
TRNP1	6.9216	4.88453	7.93928	4.96786	6.81093	7.68622	8.12875	7.45333	7.89585	-1.4862	0.0660165	0.942113
SLC23A3	4.76553	4.84451	5.37993	4.70195	4.99515	5.05971	5.96822	6.18476	5.36171	-0.706185	0.0661065	0.942113
COG8 /// PDF	8.75348	9.17404	8.68582	9.43939	8.77259	8.38335	8.90329	8.50243	8.06994	0.500311	0.0661067	0.942113
AARS	10.5309	10.7746	10.5821	10.7562	10.6566	10.4466	10.4115	9.78232	9.60159	0.599593	0.0661163	0.942113
PRR11	9.56806	10.3358	9.8423	10.2127	10.3719	10.068	9.36454	9.2836	9.45878	0.522441	0.0661956	0.942113
ABCA5	6.65473	7.29983	7.076	7.18742	6.34501	5.64187	4.63577	4.97689	6.91694	1.36973	0.0662627	0.942113
NRCAM	8.57435	8.04101	5.11827	8.12275	4.78157	4.90551	5.25646	4.85138	4.57308	2.03099	0.0663252	0.942113
TTC37	8.20339	8.32007	9.01401	8.27775	8.39394	8.00338	7.52442	8.35731	7.31474	0.641869	0.0663439	0.942113
DCK	8.53226	9.9552	9.03515	10.0227	9.23916	8.34694	9.12656	8.30824	8.65917	0.746666	0.0664335	0.942113
SNX11	8.23239	9.82348	8.02638	10.113	8.60234	7.74471	7.60354	8.29193	7.97705	1.05521	0.0665112	0.942113
NAAA	6.64005	7.13323	7.66021	7.53285	7.51526	6.6339	7.24547	6.38626	6.65022	0.567359	0.0665936	0.942113
RBX1	11.3263	11.8562	11.2506	12.0784	11.4248	10.9793	11.5612	10.8999	10.9687	0.484959	0.0666239	0.942113
ADAMDEC1	3.38796	3.59923	3.27025	3.31318	3.26491	3.09795	3.18378	3.25034	3.28352	0.16321	0.0666701	0.942113
CCDC89	3.02567	2.82585	2.95244	2.95021	2.86178	2.97069	2.99257	3.19043	3.17979	-0.160183	0.066718	0.942113
UNC119B	6.74146	6.7158	6.31917	6.37903	6.91782	6.7028	7.10185	6.85346	7.16303	-0.340626	0.0667778	0.942113
ARHGEF5	8.13807	7.5414	9.17426	6.93987	6.64558	8.29499	8.91277	9.97112	8.60258	-1.25753	0.0671035	0.942113
SLC22A23	6.69862	5.76773	6.17089	5.53597	6.33577	6.41246	6.99017	6.45489	6.69948	-0.537453	0.0671913	0.942113
RASL12	4.71165	4.7566	4.6708	4.39419	4.90924	5.14469	5.09042	4.81098	4.79419	-0.271573	0.067212	0.942113
TRIM7	5.47886	4.61805	4.87563	4.8405	5.47248	4.50341	4.53423	4.93592	4.39848	0.464094	0.0672863	0.942113
RDM1	6.7405	6.21771	6.63575	7.06759	5.60753	5.87413	6.24747	5.33295	5.60066	0.690013	0.0673403	0.942113
GEN1	7.21566	8.9918	7.61634	8.95056	7.72329	6.14088	7.95789	7.04479	6.62371	1.15771	0.0673759	0.942113
NPRL3	6.59595	6.64882	6.6819	6.66696	6.48839	6.50248	6.54886	6.18048	6.32009	0.228428	0.0675194	0.942113
C5orf30	9.12795	8.33726	8.06176	7.93595	7.90877	8.05013	7.47411	7.80311	7.02847	0.685382	0.0675548	0.942113
NUP210	8.62873	9.1998	7.59587	9.17168	6.06307	7.34864	6.50328	6.08893	6.68316	1.47583	0.0676643	0.942113
NAALADL2	3.07988	3.10293	3.0321	3.16838	3.17554	3.17747	3.45715	3.47243	3.20138	-0.215337	0.067784	0.942113
PRSS55	4.24533	4.24493	4.16788	4.18138	4.09446	4.08493	3.94307	4.10851	3.76961	0.210263	0.0679361	0.942113
XDH	5.2477	5.3642	5.68721	4.95402	6.11576	6.44425	7.77784	9.27505	6.16081	-1.94071	0.06797	0.942113
KRT7	5.12229	4.64103	6.57091	4.65861	5.30981	7.46444	5.13322	8.2695	7.40016	-1.8063	0.0679852	0.942113
ELMOD3	7.0652	7.08658	6.75476	6.95831	6.90366	6.12117	6.85793	6.56653	6.61925	0.412481	0.0680976	0.942113
TADA3	6.30713	6.81198	6.61652	6.94939	7.24643	6.27069	6.62227	6.33535	6.33776	0.39477	0.0681201	0.942113
C9orf116	6.71351	5.46381	6.43641	5.42117	5.55058	6.07539	6.62358	7.04339	7.5382	-0.903043	0.0682018	0.942113
ZNF253	6.05109	6.64685	5.48963	6.28904	5.91566	6.27536	8.02767	6.74168	7.31049	-1.01035	0.0682266	0.942113
L3MBTL2	7.78931	8.53208	7.5115	8.44786	7.95021	7.41833	8.01315	6.88794	7.10499	0.690091	0.0682798	0.942113
ZNF260	7.90416	7.27593	7.16882	6.69754	7.19766	7.20311	8.14427	8.48179	8.23242	-0.766574	0.0683375	0.942113
ZNF585B	4.91689	5.03141	3.87463	5.1024	5.5916	5.45926	6.01237	5.29861	5.69148	-0.712043	0.0683995	0.942113
ICA1	5.37089	5.58621	5.5209	5.8485	5.11081	5.49956	7.09036	7.06099	6.34305	-1.01103	0.0685419	0.942113
TRIM16L	5.32549	5.40186	5.57632	5.41675	5.46949	5.4248	5.86089	5.74884	5.70714	-0.247439	0.0686053	0.942113
ABLIM1	8.98479	8.06274	9.46975	6.27313	8.10106	9.23382	9.95642	8.92909	10.0525	-1.36467	0.0686947	0.942113
NEB	7.07099	5.99826	7.80007	4.64286	4.44902	4.11932	4.22387	4.39932	4.76554	1.61523	0.0687215	0.942113
CHML	5.23017	5.06371	5.49024	5.1744	5.82944	6.34618	5.45973	5.89015	5.77094	-0.509159	0.0689224	0.942113
RASSF2	5.02964	10.3138	6.22728	10.0259	5.89625	6.16169	4.40392	4.00631	4.46918	2.7383	0.0689447	0.942113
PPP3CC	5.5016	8.74452	6.96321	8.76278	6.90968	5.27816	6.6928	6.12322	5.05473	1.58913	0.0689764	0.942113
CDC42	7.17264	8.22898	7.04894	8.44276	7.94565	7.08927	7.31388	7.01938	6.90033	0.68708	0.0689925	0.942113
EDDM3B	3.04712	3.03556	2.96666	3.23248	3.21223	3.16584	3.33534	3.52667	3.22644	-0.214761	0.0691168	0.942113
RGS9	4.12259	5.64521	4.7296	5.57486	4.12409	3.97701	4.0015	4.27323	3.83542	0.817481	0.0691689	0.942113
NCAPH2	6.55032	6.62928	6.43453	6.75701	6.50563	6.29875	6.57351	6.0463	6.04956	0.333324	0.0692172	0.942113
LOC284578	3.78917	3.92613	3.99329	4.02344	4.16374	4.25396	4.11136	4.25618	4.72938	-0.358569	0.0692528	0.942113
MAPK13	7.81157	7.79193	8.00762	7.86354	5.78963	8.45672	8.64504	9.34995	7.83998	-1.12006	0.0692571	0.942113
ZNF670	4.95239	4.37543	4.25618	4.20385	4.43819	5.28979	6.36852	4.59512	5.42647	-0.974766	0.0692803	0.942113
NRBP1	8.89854	8.99362	8.99259	9.22104	9.52734	8.71591	8.85197	9.04887	8.67149	0.304566	0.0692832	0.942113
GPR68	5.34883	5.88546	5.64285	6.1737	6.69334	5.72671	5.39759	5.278	5.0129	0.595036	0.0693338	0.942113
OR7E14P	6.19657	3.37056	6.23819	3.86718	4.08633	5.49129	8.20118	5.83447	6.89795	-1.85446	0.06941	0.942113
SLC2A4RG	6.5529	5.8607	6.6226	5.76589	6.56498	6.91133	6.72247	6.64275	6.66406	-0.461734	0.0695214	0.942113
PPIL2	7.0026	7.09972	6.96891	7.0947	6.92321	6.75776	7.03294	6.65334	6.60312	0.256035	0.0695731	0.942113
THAP11	6.44596	6.73477	6.57588	7.01377	6.90403	6.57666	6.47163	6.5226	6.13316	0.308872	0.0696275	0.942113
TEP1	6.67858	6.23194	6.19783	6.69375	6.16533	5.96933	6.27634	5.69632	5.19531	0.609164	0.069628	0.942113
CAPZB	8.60138	9.38093	8.54868	9.70725	9.51759	8.53513	8.75079	8.4918	8.47158	0.588839	0.0696589	0.942113
C9orf46	8.57648	9.78886	8.51916	10.2634	9.5641	8.93342	8.07718	8.56146	8.36635	0.857803	0.0696856	0.942113
SPINT2	6.40067	6.9322	12.5817	5.8893	5.35973	7.48789	12.9254	13.2941	12.2266	-4.0508	0.0697157	0.942113
FUT4	8.16768	6.52884	8.17679	5.64733	6.40473	9.12478	8.76316	8.33971	7.26454	-1.38798	0.0697242	0.942113
OGG1	6.26836	6.83858	6.09321	6.56367	6.77355	6.42726	6.16416	5.7599	5.91928	0.439824	0.0697429	0.942113
EFCAB7	8.0961	7.08006	7.0298	7.6036	7.15961	6.04235	6.56552	6.88114	7.23927	0.711764	0.0697747	0.942113
CALHM1	4.37577	4.66762	4.41623	4.58568	4.44479	4.33435	4.11191	4.27791	4.46258	0.201329	0.0698053	0.942113
FAM83H	7.1648	4.99182	7.08334	5.21088	4.23301	7.06039	7.01091	7.32365	7.32331	-1.44279	0.0699897	0.942113
OSTC	10.8288	11.4713	11.8934	11.4432	12.2539	11.1142	11.074	11.1133	10.6412	0.592428	0.0700081	0.942113
GYLTL1B	5.72024	6.15517	6.00787	6.29737	6.00985	6.44726	7.74416	6.776	6.45728	-0.818075	0.0700117	0.942113
FAM86C	5.79521	5.6255	5.64197	5.56586	5.55323	5.39681	5.65543	5.3126	5.28056	0.225004	0.0701143	0.942113
LOC151009	6.32466	4.58424	6.88477	5.10177	6.0518	6.33811	7.81654	7.60049	6.33649	-1.23346	0.0701502	0.942113
C2orf42	7.57076	7.77573	7.59481	7.82385	7.37659	6.99739	7.58012	7.39633	7.17519	0.34109	0.0701551	0.942113
MGC16703	5.47361	5.84548	5.29328	5.42869	6.01607	5.3129	5.25151	5.35393	5.19772	0.332413	0.070214	0.942113
LOC100130911	2.9589	2.97993	3.08608	2.89516	2.95532	2.91942	2.88185	2.87949	2.70665	0.128226	0.070216	0.942113
TROAP	8.69695	9.0991	7.90995	8.84057	8.10886	8.15561	8.18292	6.73107	6.98362	1.01778	0.0703346	0.942113
MBIP	8.42698	7.93831	6.9676	8.13095	7.90472	7.15049	7.5655	6.94469	7.38215	0.613005	0.0704419	0.942113
STX3	7.28014	5.02673	7.85362	5.72535	6.68801	6.65888	8.77355	7.99459	8.66112	-1.50727	0.0704502	0.942113
LOC92973	4.26944	4.44048	4.36174	4.15693	4.49689	4.36555	4.61788	4.6824	4.51013	-0.198896	0.0705863	0.942113
ATXN2	7.6806	8.30043	8.54156	8.0182	8.33142	8.92703	8.28215	8.5694	8.61557	-0.4241	0.0705911	0.942113
C11orf67	6.10993	5.49794	5.90777	5.55191	5.76403	5.95152	5.97475	6.66465	6.27452	-0.450045	0.0705958	0.942113
UCN3	4.99031	5.20683	4.85825	4.83223	4.79674	4.85858	4.36619	4.54354	4.77376	0.301355	0.0706482	0.942113
CHD7	6.36348	7.03354	6.73021	6.54603	6.44209	7.52485	6.82025	6.82307	7.14642	-0.455579	0.0707327	0.942113
PIGG	6.36001	6.26056	6.15916	6.11369	6.23193	6.22072	6.63867	6.68849	6.93205	-0.39491	0.0707629	0.942113
GBP2	8.70342	10.3059	10.0263	10.2705	8.73838	6.53534	7.5194	9.43686	8.37847	1.64138	0.0708739	0.942113
ZNF259P1	4.11436	4.0624	4.13779	4.0281	3.92828	3.79533	4.01551	3.4848	3.76496	0.289039	0.0708936	0.942113
MIR30C2	4.57984	4.08999	4.43165	4.33328	6.08278	5.73136	4.80345	6.11234	6.43265	-1.06644	0.0709592	0.942113
POLR2J4	6.66551	6.55007	7.24353	6.84719	6.24684	7.14869	6.98952	7.08008	7.22715	-0.400732	0.0710269	0.942113
SLC35D2	7.81919	5.94486	7.36159	5.66791	6.77063	7.44642	9.28785	8.00386	7.3234	-1.30255	0.0712594	0.942113
GGT1	8.11176	6.8568	7.9389	7.9578	6.37495	6.70873	6.46648	6.62454	6.59414	0.849568	0.0713154	0.942113
CDRT15L2	4.28353	4.43237	4.03054	4.05258	4.28379	4.46913	4.48036	4.55617	4.23658	-0.219001	0.0713166	0.942113
DNAH12	3.77204	3.50096	3.60326	3.57376	3.68243	4.22932	4.70309	3.65301	4.86093	-0.7351	0.0713878	0.942113
TCP11L1	5.82815	7.30737	5.89872	6.62786	6.23401	5.58874	5.8004	5.93977	5.55278	0.658799	0.07146	0.942113
LOC145694	3.66658	3.77425	3.84063	4.08625	3.99527	3.80484	3.73087	3.57817	3.56376	0.203183	0.0717935	0.942113
LOC729839	4.56773	6.12083	4.21495	5.992	6.27756	6.94739	5.88789	7.02399	6.27524	-1.09901	0.0718066	0.942113
ABHD11	6.6027	6.06926	7.10438	6.38573	6.02627	6.52992	7.05037	7.02778	7.36959	-0.556751	0.0718351	0.942113
SRGAP2	5.0902	4.73346	4.88644	4.37668	5.94564	5.5842	5.46302	5.69204	5.81981	-0.633284	0.0718907	0.942113
SNN	7.64229	6.93214	6.60519	7.61697	6.68303	6.21047	6.38931	6.7293	6.78492	0.567422	0.0719073	0.942113
LOC100506098	4.86029	5.77424	4.31593	6.12687	4.31286	5.81335	8.24521	6.91555	5.67507	-1.58426	0.0719422	0.942113
SDCBP2	7.48556	6.12558	6.80917	6.69517	6.22205	6.4256	9.23395	9.96989	9.72999	-2.17235	0.0720161	0.942113
KRT35	3.40172	3.46383	3.38559	3.39943	3.53413	3.41431	3.32022	3.27607	3.14055	0.149151	0.0720352	0.942113
GTF2I /// GTF2IP1 /// LOC100093631	11.1217	10.2943	11.6433	10.3441	10.8693	11.1165	11.376	11.9213	12.5868	-0.8956	0.0720754	0.942113
CDX4	5.26326	5.51441	4.99955	5.64141	5.22647	5.18923	4.96547	5.13011	4.88565	0.286405	0.0720986	0.942113
IL17RA /// LOC100506204	7.38111	7.44048	8.99557	7.40387	7.91696	6.67041	5.65324	7.22496	7.40876	1.08826	0.0721263	0.942113
CEBPB	11.277	10.2595	11.0029	10.3675	12.2266	11.5024	12.5957	12.5553	11.469	-1.00385	0.0723308	0.942113
PRO2949	3.21654	3.34382	3.08608	3.32457	3.38714	3.54766	3.83091	3.54521	3.29938	-0.28416	0.0724512	0.942113
ZNF562	7.80649	8.10486	8.48719	7.76354	7.93125	8.12436	9.53917	9.41078	8.56111	-0.890192	0.0725951	0.942113
TM4SF1	9.42197	4.5304	9.92265	4.37515	7.90508	9.78486	9.72661	10.4826	10.3402	-2.85254	0.0726251	0.942113
LOC253805	3.90324	4.02762	3.80898	3.88122	3.93818	3.95619	4.10976	4.13403	3.9629	-0.128872	0.0726607	0.942113
BHLHE41	6.07285	7.59341	5.46074	5.35311	7.21042	5.36972	4.28378	5.72393	5.28648	1.17213	0.0727219	0.942113
FAM78A	5.0074	7.36909	5.12645	7.14089	5.51528	4.56572	4.63379	5.20694	4.83689	1.22099	0.0727545	0.942113
TEAD4	6.64473	5.52086	7.48915	5.67268	7.61909	8.93777	7.82503	7.24179	7.31634	-1.24093	0.0728053	0.942113
KPNA5	6.41857	6.61472	5.66518	6.47094	6.32744	5.40808	6.32448	5.61136	5.61392	0.559911	0.0728247	0.942113
VSIG10	7.02618	4.4413	7.60948	4.41698	6.59377	6.79235	8.08658	7.23341	8.83701	-1.71979	0.0728763	0.942113
CPSF3	9.1255	9.76487	9.93284	10.0134	10.1247	8.87277	9.7401	9.33002	8.80291	0.605813	0.0729016	0.942113
LOC285300	4.47559	4.63927	4.20627	4.45986	4.16307	4.208	4.04306	4.18679	4.24382	0.218396	0.0729195	0.942113
PCDH7	3.56345	3.87772	3.96956	4.35275	3.6345	4.28802	7.75434	5.32702	5.92741	-1.94461	0.0729223	0.942113
DIRC3	4.92369	4.99399	4.92917	4.99303	4.81519	4.9577	5.21987	5.05398	5.29673	-0.201055	0.0730756	0.942113
CDH9	3.15006	3.70229	3.3369	3.81812	3.36288	3.38689	3.10661	3.08561	3.07521	0.31047	0.0730897	0.942113
RPA2	8.81653	9.87772	9.30865	10.1218	9.10762	8.50463	9.49629	7.93091	7.9263	0.981938	0.0731526	0.942113
TMEM95	5.47656	5.99524	5.40066	5.73093	5.44178	5.31248	5.0757	5.31864	5.51507	0.303559	0.0731917	0.942113
RAD51C	8.47819	8.51466	7.1976	8.84576	7.75863	7.3018	7.77591	6.56231	7.61095	0.846223	0.0732765	0.942113
EXD2	6.30307	6.11438	6.21016	6.1463	6.50152	6.23105	6.62427	6.83771	6.66579	-0.334619	0.0733482	0.942113
CYP2J2	6.30849	6.37601	7.03106	4.36962	5.00707	6.51435	7.19963	6.64661	8.42643	-1.37831	0.0734274	0.942113
VNN3	4.0769	4.14329	3.95497	4.10989	3.99118	4.00453	4.00782	3.92738	3.86526	0.103998	0.0734728	0.942113
SNHG11	7.74022	7.80135	7.82742	7.7855	7.58212	8.31719	8.5398	7.85616	7.95401	-0.419468	0.0734869	0.942113
IFI27L2	8.62946	8.44747	8.27055	8.82848	8.90993	7.68205	8.02529	8.32943	6.68252	0.937355	0.0735006	0.942113
ZNF765	7.02945	6.82697	7.14838	6.76586	6.37534	7.11867	7.24263	7.04247	7.18524	-0.318052	0.0735264	0.942113
RASSF7	9.64321	8.97839	10.4241	8.92077	8.81029	9.38268	10.3903	10.5748	10.6183	-0.886184	0.0735875	0.942113
RHOBTB2	5.63927	7.43241	6.34105	7.75822	6.86599	5.95283	6.29046	5.85007	5.46307	0.918281	0.0736362	0.942113
LCN1	4.68828	5.12857	5.02168	5.48576	5.05651	5.08275	4.60378	4.55398	4.3818	0.420583	0.0737322	0.942113
GJA4	4.9891	5.12079	5.10929	5.06884	4.93587	5.01134	4.93228	4.95089	4.93555	0.0872661	0.0738417	0.942113
CCDC13	5.21947	5.447	5.13626	5.31827	5.21639	5.11834	4.87495	5.06199	5.22496	0.197419	0.0738438	0.942113
TFG	7.17032	6.93765	7.23801	7.04828	7.15428	7.04496	7.80128	7.85655	7.73125	-0.498802	0.0738632	0.942113
ANUBL1	4.96313	5.00116	4.41284	4.78079	4.83613	4.37142	3.82461	4.24275	4.75638	0.50002	0.0739587	0.942113
RNF41	7.45596	8.15862	7.03524	7.39555	6.93707	6.7067	7.30962	6.57289	6.71841	0.569585	0.0740095	0.942113
ATE1	6.73065	6.05265	6.17092	6.13185	6.26671	5.88707	5.97442	6.16826	5.86187	0.297652	0.0740703	0.942113
MLL3	7.13202	7.35082	6.86885	7.34645	7.32718	7.71826	7.65592	7.62082	7.17361	-0.337085	0.0740869	0.942113
MAPKAPK2	8.6322	8.25851	6.77039	8.07379	7.77693	7.24764	6.73373	7.33567	7.25406	0.75959	0.0741422	0.942113
KRT8	9.47904	6.75635	9.49601	6.49267	8.91231	9.47415	10.0376	10.0546	9.6876	-1.58621	0.0743109	0.942113
GDF1 /// LASS1	6.15944	6.32131	6.41337	6.30382	5.88105	5.88867	5.98	6.17017	5.75871	0.266411	0.0743584	0.942113
TPRA1	7.70525	7.6567	7.43687	7.79822	7.13008	8.22784	8.20224	7.6099	7.80416	-0.415612	0.0744264	0.942113
NECAB2	5.89381	6.24454	5.91593	6.27771	5.76013	5.73757	5.82927	5.6933	5.83227	0.245322	0.0744354	0.942113
LRFN4	6.1486	6.81448	7.10699	6.78077	5.97133	6.44153	8.03563	7.69206	7.9276	-0.959771	0.0744952	0.942113
VAPB	7.62525	7.44558	7.85818	6.95004	8.06265	7.87564	8.49131	7.77691	8.50907	-0.57489	0.0745143	0.942113
MARCKS	10.4468	10.2213	10.4096	10.5834	10.2043	9.82485	9.02579	10.2287	9.78569	0.656808	0.0746702	0.942113
FLJ90680	4.31394	4.3433	4.31495	5.00727	4.4648	4.11632	3.95175	4.24864	4.3172	0.330372	0.0746986	0.942113
COPZ2	6.64569	5.94275	6.51948	5.73807	6.6282	6.18312	5.40094	5.89515	5.51131	0.547206	0.0747375	0.942113
C22orf32	8.10146	8.63322	8.33989	8.63965	7.62567	7.02504	8.33113	6.9363	7.45271	0.831683	0.0747481	0.942113
SRRM1	9.897	10.774	10.4323	10.7769	10.5268	9.86311	10.5161	9.54634	9.4349	0.641304	0.0747713	0.942113
SYT11	4.57678	7.61904	3.89987	7.31461	7.84964	5.44589	4.06008	3.46717	3.92896	2.02646	0.074858	0.942113
LOC100131860	3.77666	3.69118	3.95499	3.5179	3.74948	3.74304	4.17697	4.14711	3.95435	-0.267326	0.0748887	0.942113
PHGDH	9.06394	7.90501	6.91434	7.7625	8.72776	7.70922	6.06823	6.59874	7.43309	1.12239	0.0749595	0.942113
PRKCI	8.50847	6.28232	8.44884	4.11011	8.11912	9.11165	10.2491	9.61371	7.84479	-2.11104	0.0749704	0.942113
NCRNA00263	4.64357	4.47111	4.81599	4.19377	4.61334	4.49533	5.34141	5.07261	5.24077	-0.489973	0.0749977	0.942113
KIR2DL1 /// KIR2DL2 /// KIR2DL3 /// KIR2DL5A /// KIR2DL5B /// KIR2DS1 /// KIR2DS2 /// KIR2DS3 /// KIR2DS4 /// KIR2DS5 /// KIR3DP1 /// LOC727787	4.58115	3.99738	4.26777	4.30039	4.35385	4.4379	4.67687	4.66995	4.40711	-0.247849	0.075008	0.942113
PCDHB13	4.39844	4.85084	4.87547	4.73425	5.76653	5.10982	6.16158	5.61119	6.98354	-1.04143	0.0750569	0.942113
SRD5A2	4.3124	4.68551	4.49932	4.16817	4.40269	4.56633	4.72478	4.73928	4.50668	-0.220646	0.0752419	0.942113
VPS25	10.162	9.9725	9.62558	10.0608	9.85988	9.57664	9.62313	9.28697	9.9043	0.338377	0.0752663	0.942113
C5orf39	6.67523	7.42063	6.16454	7.44562	6.60716	6.71064	6.36717	5.52959	5.64303	0.80003	0.075277	0.942113
FAM63A	7.93557	7.72521	7.53635	7.53801	7.51505	7.39323	7.20429	7.65207	7.22679	0.280942	0.0753562	0.942113
TDRD10	5.87154	4.80075	4.63369	5.62063	5.02552	4.86946	4.54375	4.44069	4.6335	0.568575	0.0753774	0.942113
C21orf89	4.09276	4.07132	4.13672	4.14004	4.01865	4.07892	3.94063	4.03996	3.94648	0.0903995	0.0753852	0.942113
TCEB3	6.39824	6.57173	6.2614	6.70264	6.40645	6.4569	6.16576	5.7997	5.7752	0.418704	0.0754084	0.942113
GPHN	6.87766	7.89279	6.92975	8.11213	7.59492	7.09159	7.20818	5.99882	6.41354	0.803419	0.0754292	0.942113
GMPPA	8.42302	7.88078	7.95924	8.12631	8.09333	7.80223	8.07309	7.47674	7.36184	0.41806	0.0755242	0.942113
SLC25A42	4.85125	4.75369	4.68099	4.84192	4.4826	4.56303	4.56243	4.45528	4.64375	0.165968	0.0755255	0.942113
SYT15	5.93105	6.09864	6.13195	6.4744	6.11031	5.84788	5.86946	6.03206	5.98781	0.214965	0.0755573	0.942113
DIRC2	7.05142	4.85404	6.48031	5.00079	5.9025	7.38546	6.1995	7.07093	8.98192	-1.55164	0.0756212	0.942113
PSMG4	6.02873	5.50578	5.87691	5.62674	5.7816	6.29154	6.49558	5.97957	5.83906	-0.387487	0.0756671	0.942113
TXNDC15	9.1537	9.80653	9.36099	9.69351	9.36518	9.30421	8.71889	9.2037	9.18652	0.37265	0.075692	0.942113
EVL	7.12909	8.05824	7.65006	8.12812	6.60827	6.76822	4.87545	6.94709	6.52174	1.23663	0.0757928	0.942113
PVRL4	5.28595	6.12772	5.03053	6.52922	5.43168	5.55662	7.51385	6.96647	7.67405	-1.24673	0.0758956	0.942113
STAB1	5.61188	5.94403	5.59814	5.74577	5.62592	5.61474	5.39414	5.63577	5.37609	0.199962	0.0759496	0.942113
DRD1	3.04876	2.98112	2.97695	3.08661	3.01566	3.19495	3.0892	3.46703	3.18394	-0.211962	0.0760134	0.942113
CDC42BPG	4.91465	5.02383	5.25318	4.96991	4.77118	5.01223	5.25441	5.62306	5.67981	-0.405825	0.0760636	0.942113
SSH3	7.54306	7.6019	8.08341	7.2094	7.50615	7.55512	8.12244	8.28839	8.3359	-0.48668	0.0761054	0.942113
TERF2IP	9.03832	11.0546	9.75984	10.845	10.262	9.19505	9.08371	9.82357	9.14397	0.88039	0.0761587	0.942113
TSPAN7	9.62242	6.14905	5.61415	4.02537	8.49403	4.39319	4.43831	4.13567	4.57291	2.39598	0.0762051	0.942113
NAIP	6.86166	6.66587	7.29835	5.44384	5.20754	6.94233	7.13017	7.87408	7.19184	-0.989158	0.0762744	0.942113
JMJD5	4.80263	5.11146	4.57849	5.21947	4.89621	4.7899	4.55775	4.65304	4.6025	0.270858	0.0763431	0.942113
KCNS2	4.46483	4.53415	4.48265	4.61503	4.48577	4.46307	4.27351	4.30351	4.47946	0.136602	0.0763777	0.942113
TMEM30B	5.45499	4.66971	4.84846	4.71483	4.70421	4.77742	6.97457	6.14585	6.495	-1.21977	0.0763884	0.942113
RAB2A	8.68335	8.05001	8.82642	8.0492	8.7998	9.08639	8.81133	8.68091	9.09582	-0.43686	0.0764381	0.942113
MED1	8.79884	9.10197	8.83585	9.31069	8.83456	8.64301	8.95012	8.61903	8.63081	0.265638	0.0765044	0.942113
ZNF57	6.3859	5.70722	3.93849	5.69045	6.15812	6.2394	7.9757	6.03754	7.29328	-1.31044	0.0765254	0.942113
CETN3	9.67092	9.91482	9.4191	10.3605	9.66954	9.85002	9.05695	9.08548	8.69396	0.635378	0.076534	0.942113
ZNF8	6.76027	7.0618	5.7284	6.34241	6.56699	7.42526	6.64742	7.01796	7.19699	-0.579937	0.076545	0.942113
PRR4	5.75576	5.42514	6.48991	5.88232	6.65958	5.4167	5.46254	5.69784	5.40906	0.546006	0.0766097	0.942113
SSPN	5.78505	7.36037	6.33612	5.04047	8.86536	5.73649	3.88323	5.40213	5.11349	1.64364	0.0766306	0.942113
LCN15	6.06095	6.48297	5.90735	6.64235	5.98451	5.97946	5.58601	5.79612	6.02228	0.36966	0.0766965	0.942113
USP42	6.04375	6.27773	6.52542	6.15939	5.76571	6.39897	6.64889	6.55118	6.27783	-0.31482	0.0768803	0.942113
ALS2CL	6.63497	5.98595	6.9756	5.84058	5.40583	6.96724	6.28611	7.29572	7.09066	-0.741345	0.0768873	0.942113
HPS1	5.95351	6.71238	6.47949	6.94209	5.9645	5.95368	4.98561	5.78987	6.15356	0.689713	0.0768887	0.942113
ZNF571	4.70547	3.94253	4.09245	4.22662	4.7149	4.7797	7.19374	5.66255	5.16947	-1.36497	0.0770442	0.942113
C9orf5	8.66278	7.67453	8.00506	8.21137	8.44172	8.36216	9.69721	9.0687	8.65458	-0.746569	0.0770448	0.942113
LASS1	5.11932	5.63987	5.52835	5.44454	5.06529	5.02177	5.28337	4.97021	5.03834	0.281052	0.0770635	0.942113
MSL1	8.93084	8.8616	8.81717	8.90454	8.94761	8.6766	8.56907	8.84157	8.82257	0.164903	0.0771591	0.942113
ZNF345	5.37885	5.36635	4.94266	5.17738	5.09037	5.17469	6.08937	5.6604	5.78108	-0.485265	0.0771763	0.942113
SFRS4	5.53811	6.48157	6.12905	6.24436	5.84132	5.45616	6.01772	5.42256	5.50765	0.445858	0.0772124	0.942113
KRTAP4-11	3.54248	3.55023	3.4526	3.62974	3.42622	3.82676	3.63194	3.54248	3.69898	-0.15479	0.0772228	0.942113
CSN2	3.47472	3.6677	3.30533	3.51264	3.48528	3.40741	3.16151	3.24453	3.42402	0.179768	0.0772644	0.942113
CSRNP2	6.83113	7.52428	6.99757	6.71998	7.54487	7.65935	7.20455	7.65263	7.74681	-0.44227	0.0772658	0.942113
BICD1	6.5145	6.80816	6.15404	6.21589	6.58366	6.28508	5.82634	6.04417	5.13393	0.632868	0.0772678	0.942113
CSN1S2AP	3.29212	3.60666	3.2006	3.30211	3.348	3.30468	2.85882	3.13674	3.11839	0.245242	0.0772802	0.942113
FAM171A1	9.54384	8.52085	10.1971	7.17286	8.72696	10.7705	9.46381	9.76677	12.3503	-1.75552	0.077311	0.942113
NEUROG3	4.13471	4.38657	4.28301	4.51657	4.03555	4.13716	4.16678	3.88688	4.0028	0.222878	0.0776595	0.942113
LAIR2	3.72099	4.55749	3.80571	4.18138	3.771	3.52391	3.68546	3.7702	3.54283	0.376716	0.0776696	0.942113
PLSCR1	7.88472	7.07533	7.7678	7.47166	6.55684	7.63527	8.14883	8.95748	7.84548	-0.795494	0.0776797	0.942113
MACC1	3.75418	6.86939	3.74945	5.95792	3.64567	6.37564	7.25346	8.69068	5.19548	-2.08349	0.0778186	0.942113
LOC728460	3.20876	3.24625	3.1314	3.19686	3.30468	3.4589	3.30626	3.22746	3.40155	-0.130954	0.0778983	0.942113
HTRA2	8.0971	9.71847	8.70766	9.96358	9.26408	8.84258	8.33405	8.01042	8.13896	0.818674	0.0779449	0.942113
VHL	5.15453	5.16215	4.98116	5.20665	5.17822	4.9533	5.11973	4.78042	4.97932	0.178353	0.0779843	0.942113
CIB4	3.47061	3.45561	3.21467	3.4674	3.42589	3.47834	3.55	3.72568	3.49704	-0.155928	0.0780047	0.942113
STARD4	8.68582	9.78601	9.37987	10.2497	8.60362	7.86759	5.43041	8.79166	7.92532	1.83726	0.0780505	0.942113
C16orf72	9.29243	8.82565	8.83649	8.97092	9.62017	8.72994	8.37904	8.97808	8.72738	0.405524	0.078073	0.942113
NAT2	5.72597	5.45584	5.31495	4.75711	4.83099	4.67518	4.68208	4.9328	4.83885	0.434743	0.0781096	0.942113
LAMA5	9.85444	6.96647	10.7869	7.64539	7.78364	10.2887	9.81938	10.3969	10.7478	-1.70581	0.0781541	0.942113
ZC3H7A	8.90605	9.62442	9.37744	9.49631	8.93409	8.39444	8.79665	9.21029	8.81332	0.463984	0.0781693	0.942113
ADCY6	8.55554	6.80153	8.5383	6.58094	8.45766	8.96412	8.67493	8.58082	9.13403	-1.05168	0.0781918	0.942113
PSMD3	10.4893	9.96822	10.2935	10.1804	9.9112	10.0172	9.44792	10.0418	9.52679	0.410107	0.0782074	0.942113
TMC4	5.45354	5.13243	7.05793	5.12024	5.00594	5.16022	9.32876	10.2963	11.3363	-3.47639	0.0782169	0.942113
GOLGA8A	6.55871	9.35204	7.87212	9.18717	7.3543	6.74116	4.87679	7.57634	6.59686	1.61708	0.0782432	0.942113
DMRTB1	4.94554	5.08931	4.86606	5.07784	4.88049	5.0051	5.34042	5.48884	5.1394	-0.271595	0.0782549	0.942113
KDM5B	6.37562	5.26298	6.64548	4.70545	7.7833	6.83838	6.89605	8.13452	8.23261	-1.37083	0.0782745	0.942113
TAS1R1	4.68043	4.74196	4.48101	4.76806	4.68674	4.51665	4.4274	4.5688	4.62904	0.136167	0.0783833	0.942113
ADCK4	5.61049	5.63494	5.84194	5.78759	5.25283	5.66566	6.03475	5.9019	5.98476	-0.271207	0.0784361	0.942113
C15orf27	5.39775	5.55354	4.82442	6.50074	5.21181	4.71522	4.94628	4.46029	5.17694	0.672969	0.0785163	0.942113
TAF9	10.007	10.3838	10.0056	10.4231	9.79849	9.86167	9.85624	9.60559	8.92669	0.561053	0.0785474	0.942113
LOC645261	3.54043	3.2853	3.20309	3.36863	3.72147	3.79543	4.16678	4.67866	3.55012	-0.623964	0.0785834	0.942113
CORO2B	4.13119	3.652	5.37767	3.54462	4.61047	3.76208	3.34239	3.40079	3.39721	0.787572	0.0786449	0.942113
GSN	5.81177	6.00155	6.30121	5.95033	6.941	6.22029	6.85463	7.17077	6.91498	-0.588996	0.0786686	0.942113
ADD3	10.2507	9.00103	8.80493	9.37862	10.6773	10.6191	11.7888	10.0866	10.3245	-1.08223	0.0786725	0.942113
RAC1	10.3958	9.34721	10.8716	9.4387	10.1126	10.8711	10.6761	11.02	10.328	-0.690634	0.0787071	0.942113
CBX5	8.2442	8.14273	8.22692	8.07622	8.42916	8.04783	7.3342	7.04592	7.96352	0.625979	0.0787286	0.942113
HS2ST1	7.42422	6.51058	7.53074	6.50074	7.58343	7.61581	8.39007	7.51704	7.57226	-0.663851	0.0787456	0.942113
CCDC150	6.06279	6.11138	6.11608	6.17623	6.11419	5.5835	6.13759	5.22653	5.53531	0.495404	0.0788029	0.942113
DLX3	4.90445	4.80939	4.66854	4.86447	4.6346	4.94723	5.32737	5.23987	4.81415	-0.305866	0.0788204	0.942113
GPR39	5.79704	4.75489	5.86728	4.68899	6.88442	6.72	7.3948	7.01646	5.71985	-1.11425	0.0788867	0.942113
SLC27A4	7.77834	7.27974	7.57402	7.43398	7.31726	8.27745	8.1238	8.51759	7.40841	-0.605142	0.0789664	0.942113
LOC100506848	5.72285	6.30212	5.93744	6.27524	6.24837	6.12841	6.69907	6.42428	6.4964	-0.339834	0.079005	0.942113
PAG1	8.70856	10.2196	8.26101	9.92763	6.96638	6.34411	3.88962	7.99424	7.55575	2.3707	0.0792544	0.942113
LOC284889	6.16365	7.09525	6.38844	6.59664	6.44697	6.13791	6.45483	5.92247	6.04827	0.397323	0.0792557	0.942113
HSPB11	8.52671	8.68229	8.32145	8.70453	8.62259	8.10369	7.55567	8.03751	8.54116	0.512008	0.0792869	0.942113
TCP11L2	4.37072	4.71492	4.81124	4.56306	4.8354	4.72262	4.90709	4.9353	5.25768	-0.296606	0.079364	0.942113
JOSD1	10.7272	10.1721	10.4271	10.2922	10.3047	9.6252	10.3344	9.95132	10.1	0.38195	0.0793814	0.942113
LYRM2	7.70461	7.3838	7.30278	7.39924	7.29168	7.32674	6.83073	6.66147	7.236	0.402692	0.0793948	0.942113
CNST	6.62395	7.27178	6.25099	6.82074	6.79798	6.38966	6.57015	6.17912	6.30535	0.39202	0.0794345	0.942113
APP	9.9127	7.67793	11.1215	7.05904	9.65227	10.7031	10.5442	10.9711	11.1119	-1.7479	0.0794577	0.942113
EDARADD	4.34169	5.29842	3.8734	4.91929	4.29465	3.7487	3.84425	4.04286	4.19274	0.58835	0.0795075	0.942113
INSIG1	9.96042	9.32842	8.3605	9.69798	10.0877	8.90289	8.3343	9.12537	8.5986	0.746719	0.0795117	0.942113
CCNJ	4.90546	5.41091	5.59055	4.82135	5.00532	5.30598	5.83253	5.84415	5.34191	-0.434422	0.0795743	0.942113
QRICH2	5.05338	4.78125	5.06874	5.40401	4.64959	5.12677	5.22742	5.38242	5.65334	-0.35609	0.0796929	0.942113
PRDX2	8.2092	7.78492	7.09624	7.96618	7.73921	8.2752	8.616	7.77614	8.78672	-0.604366	0.0797135	0.942113
LOC280665	4.38344	4.04516	4.124	4.2117	4.1086	4.76303	4.53755	4.21352	4.37159	-0.29684	0.079715	0.942113
NTN1	4.51988	4.39209	4.6531	4.57121	4.61788	4.65301	5.17222	4.7188	4.82601	-0.291676	0.0797394	0.942113
ADNP	9.49453	9.77306	9.94419	9.48799	9.86004	10.6626	9.86861	9.90919	10.6648	-0.564343	0.0797969	0.942113
FYTTD1	10.1897	10.5503	9.49607	10.6344	9.6678	9.73464	8.76281	9.73146	9.53028	0.667856	0.0798444	0.942113
LLGL2	7.31113	6.2243	8.01463	6.70938	5.94516	6.76674	8.62107	8.13463	8.86628	-1.25626	0.0798585	0.942113
FMR1NB	2.81289	2.89636	2.75845	2.79141	2.89044	2.79686	2.63887	2.6801	2.7912	0.103154	0.0799004	0.942113
EVI2A	3.19601	10.0319	3.80429	9.95801	9.95442	4.25001	3.60136	3.42971	3.45758	3.70426	0.0799806	0.942113
PDCD7	6.93316	7.19186	7.03583	7.52846	6.99176	6.97615	6.88007	6.95911	6.66908	0.265112	0.0799958	0.942113
FEM1B	7.08251	7.69289	7.44014	7.82707	7.8226	6.48533	6.81179	7.61747	6.95531	0.605568	0.0800433	0.942113
TBC1D22A	7.49288	7.87372	7.92614	7.81943	7.71981	6.99907	7.47498	7.1809	7.74911	0.415381	0.0800619	0.942113
IRGM	3.00169	2.84321	3.08467	3.22691	3.10254	3.18506	3.21745	3.49978	3.15564	-0.212679	0.0800693	0.942113
ATF4	12.2647	12.702	12.6558	12.669	12.6818	11.8918	12.6662	11.8156	12.0648	0.48505	0.0801231	0.942113
LOC100510525 /// SUZ12 /// SUZ12P	9.06963	9.26536	8.93034	9.49856	8.59777	8.70477	9.03385	8.2508	8.19381	0.526519	0.0802258	0.942113
FLJ27354	3.86782	4.4242	3.7764	4.07251	3.92298	3.74063	3.57506	3.96805	3.54993	0.304365	0.0802314	0.942113
CSH1 /// CSH2 /// CSHL1 /// GH1 /// GH2	5.90391	6.07012	5.6986	6.04297	5.78869	5.87804	5.71644	5.6435	5.57172	0.198433	0.0802668	0.942113
CNR1	4.73222	3.93685	4.81878	3.77798	3.68882	3.66574	3.72449	3.55253	3.56984	0.562781	0.0803052	0.942113
ZNF492	3.51655	3.20329	3.34683	3.24606	3.49694	3.19601	3.16548	3.16167	3.31373	0.152708	0.0803929	0.942113
LOC100505483	6.21417	4.76362	5.68716	5.32068	4.7418	4.41345	4.31707	4.40003	5.28955	0.74046	0.0804019	0.942113
GIF	3.58641	3.75839	3.68961	3.48609	3.30727	3.76709	3.84435	3.75641	3.64746	-0.188271	0.0804638	0.942113
PXK	6.19185	7.31075	5.37953	7.57678	7.3732	6.231	6.23032	5.18799	5.09808	1.07958	0.0805287	0.942113
TAS2R14	4.32175	5.29743	5.58194	4.98544	5.35933	4.59672	4.21855	5.02545	3.90117	0.673704	0.0805934	0.942113
CRB3	7.6789	7.46207	7.13587	7.58725	6.7925	7.22878	8.35608	8.13758	8.53082	-0.731993	0.0806332	0.942113
ASCC1	7.94698	9.12046	8.47439	9.24526	9.15559	8.55501	8.09672	8.2769	7.61501	0.652627	0.0807159	0.942113
MRPS17 /// ZNF713	9.93049	9.69851	9.46156	9.94008	9.5865	9.9704	10.6527	10.4336	9.80993	-0.493225	0.0807639	0.942113
ZNF254	4.96078	5.13413	4.92462	4.18737	4.82585	4.72642	6.47032	5.72759	5.99279	-0.922729	0.0808375	0.942113
LMBR1	7.66704	6.66309	6.87969	6.67077	7.47859	9.22051	8.26386	8.45453	6.99038	-1.16048	0.0808498	0.942113
GNB1L	5.98384	6.75848	6.36489	6.52789	6.29615	6.00897	6.10567	6.08439	6.15891	0.296765	0.0808623	0.942113
PPY2	3.92799	4.26036	3.74127	4.19841	4.01704	3.93522	3.73911	3.8305	3.72237	0.222213	0.0809473	0.942113
NRD1	8.61389	9.25363	8.96336	9.25858	9.22015	8.58174	8.62791	9.00399	8.75452	0.319884	0.0809477	0.942113
MDFIC	6.36659	9.06762	6.53588	8.80187	7.45562	6.24447	4.32413	7.10694	6.24629	1.66506	0.0809636	0.942113
LOC100506762	3.59778	3.49013	3.31576	3.73044	3.45865	3.16829	3.15086	3.4126	3.46147	0.220249	0.0811272	0.942113
KRT19	9.00289	4.10467	9.36535	3.94564	4.2991	8.38062	9.35682	10.3162	8.09636	-2.89398	0.0811488	0.942113
FBXO24	4.36233	4.70195	4.36505	4.59712	4.36513	4.72893	4.93592	4.49707	4.7083	-0.23924	0.0811635	0.942113
NXPH3	5.7194	6.15938	5.81538	5.89036	5.82202	5.54007	5.59531	5.89628	5.58414	0.227356	0.0811657	0.942113
HIST1H4L	4.63756	5.28243	4.57984	4.85936	4.38796	4.29837	4.61122	4.20845	4.41311	0.366642	0.0812026	0.942113
AP1S2	7.50723	8.54993	8.70397	9.24145	7.52623	8.33262	6.55624	7.16826	5.97413	1.29795	0.0812464	0.942113
OR2L1P	4.52088	4.70596	4.49594	4.77575	4.69482	4.51729	4.40226	4.45832	4.60513	0.14292	0.0812732	0.942113
CDC14B	5.69857	4.64729	5.35591	4.35477	5.7589	5.83117	7.09208	6.10495	5.4155	-0.947841	0.081282	0.942113
S100PBP	8.38461	8.7887	8.49782	9.25156	8.96916	7.6933	8.49213	8.58222	8.22545	0.530097	0.0814053	0.942113
GNA11	8.10171	6.05896	7.35242	6.41623	8.47369	8.02673	8.99404	8.27615	8.18689	-1.09035	0.0814339	0.942113
LRP4	7.62099	5.77623	5.48383	6.13532	7.26748	6.04017	5.21879	5.6687	4.77794	1.03037	0.081641	0.942113
FAM153A /// FAM153B /// LOC100507397	4.49911	4.12047	4.20845	4.04347	3.8785	3.78646	3.98244	3.94586	3.92979	0.23886	0.081696	0.942113
TMEM222	8.4705	8.75003	8.81099	8.66941	8.70077	8.30915	8.38546	8.67337	8.52161	0.207941	0.0817084	0.942113
ANKDD1A	4.44449	5.94651	4.8002	5.85127	5.74491	4.37537	4.62646	4.7884	4.80759	0.708022	0.0818176	0.942113
C17orf46	5.02347	5.06058	5.17023	5.20027	5.085	5.00351	4.86136	5.09226	4.98355	0.122745	0.0819215	0.942113
AKT1S1	6.68183	5.31578	6.41312	5.44396	6.00569	6.7414	6.54698	6.60247	6.44153	-0.611019	0.0819301	0.942113
TBC1D10B	8.50919	8.48775	7.95124	8.28918	8.28998	8.26971	7.81745	7.98328	8.03835	0.278269	0.0820288	0.942113
BLMH	8.87514	9.03999	8.49089	9.10497	8.48403	7.89129	7.25628	7.97873	8.83457	0.808783	0.0820805	0.942113
LOC100294145	3.96955	4.1276	4.53109	3.79102	4.10064	3.71085	3.95599	3.76261	3.84876	0.284426	0.0821017	0.942113
ANKS1A	9.01237	7.20294	8.23169	7.34586	7.86456	8.57925	8.57606	8.8528	8.72626	-0.752108	0.0821052	0.942113
GNG2	4.39996	6.59939	4.27234	6.96398	6.52834	4.37703	4.21706	4.86789	4.18154	1.34192	0.0821065	0.942113
GAPDH	14.1715	14.3666	14.2625	14.0969	14.5816	14.1696	13.7353	14.0025	14.1738	0.275552	0.082135	0.942113
SRRD	8.76139	9.36815	8.8718	9.48923	9.83468	9.06044	8.90381	8.46784	8.67716	0.487738	0.0821441	0.942113
CLDN20	3.25404	3.27589	3.24359	3.17939	3.38819	3.03837	2.9246	3.09005	3.28023	0.184905	0.0821556	0.942113
UQCR11	9.18748	9.30895	8.86429	9.29353	8.68064	9.24781	9.75795	9.47887	10.5036	-0.680078	0.0822057	0.942113
LOC100505906 /// LOC100509813	4.16535	3.92346	4.15386	3.99802	3.83007	3.90022	3.93719	3.79046	3.81272	0.154002	0.0824086	0.942113
C22orf46	5.45112	5.62921	5.70127	5.9818	5.96271	5.29351	5.48186	5.14612	5.72624	0.333288	0.0824322	0.942113
SLC30A7	8.18322	7.91829	7.52314	8.06604	8.24836	8.22579	8.18028	8.30957	8.78491	-0.387329	0.0825844	0.942113
FRG1 /// FRG1B	7.39652	8.49346	8.27451	8.98032	7.62563	6.72175	7.08466	7.66232	7.92674	0.805221	0.0826559	0.942113
ZCRB1	10.5605	11.3372	10.8503	10.9386	10.0043	9.96953	9.4862	10.7003	10.0643	0.683071	0.0827073	0.942113
CNTNAP1	6.84396	7.24481	7.05522	7.35033	7.0608	7.31931	5.55635	5.54083	5.42082	1.1517	0.0827115	0.942113
LOC441259 /// POLR2J2	8.70513	8.09333	9.57827	8.77516	7.94419	9.69491	9.12495	9.13978	9.21882	-0.675394	0.0828752	0.942113
MMP24	6.18501	6.20119	6.2295	6.33376	6.38199	7.31283	6.63074	6.69567	6.39923	-0.493327	0.0830088	0.942113
SP3	7.04484	7.56128	7.26175	7.16362	7.41602	7.21678	7.14969	6.89712	6.85264	0.260443	0.0830498	0.942113
CBFA2T2	6.86287	6.3518	7.38713	6.79525	6.66974	7.26788	7.795	6.832	7.5645	-0.551487	0.0830828	0.942113
KIAA0415	7.06202	6.80895	7.09062	6.99555	6.80277	7.50063	7.35988	7.45868	6.88816	-0.349856	0.0831233	0.942113
LOC728377 /// OR2A4 /// OR2A7	4.60851	4.6235	5.37949	4.29476	4.15578	5.33316	7.05098	5.51353	5.02879	-1.11921	0.0831724	0.942113
HIST1H1C	11.2125	11.2617	9.29821	10.7974	10.2537	6.43643	8.92228	10.5252	7.75494	2.15499	0.0832451	0.942113
CYP4B1	4.43675	4.34224	4.56562	4.32673	4.28474	4.51928	4.46973	4.5463	4.48979	-0.115057	0.0832586	0.942113
SLC24A6	6.11941	5.82652	6.27481	6.21592	6.02529	6.77852	6.20323	6.40756	7.23338	-0.563282	0.0832612	0.942113
TTYH3	9.03899	7.87187	9.60937	7.77727	9.3239	9.60598	9.35345	9.97354	9.43877	-0.868655	0.0833919	0.942113
CACNA2D4	4.34408	4.44885	4.67492	4.48778	6.38807	4.34149	3.75011	3.87663	3.99249	0.878561	0.0834146	0.942113
PMEPA1	7.3113	6.23658	10.4722	5.19173	11.4607	11.8916	10.6751	11.7791	9.46958	-2.81935	0.0834197	0.942113
RNF44	8.86104	8.92949	8.66725	8.94521	7.92209	9.35164	8.63387	9.48368	9.86907	-0.66955	0.0835038	0.942113
CSF1	6.79466	6.59928	5.89281	6.3517	6.48819	6.31138	5.73286	6.15776	5.88557	0.403435	0.0835195	0.942113
CSTF2T	9.02463	8.39466	8.52678	8.29882	8.44419	8.12039	7.82156	7.74461	8.56579	0.474727	0.0836017	0.942113
OR5V1	3.55277	3.55996	3.50792	3.1226	3.45366	3.58345	3.51488	4.06479	3.98143	-0.346754	0.0836497	0.942113
PRPS1L1	4.25089	4.30726	4.09018	4.57054	4.24632	4.20385	4.17836	4.04427	3.9629	0.195692	0.0837863	0.942113
ARHGEF12	4.30134	4.44507	4.53416	4.29927	4.42798	4.57039	4.66718	4.43729	4.48404	-0.138161	0.083789	0.942113
ALKBH5	8.83391	8.82565	9.09128	9.0416	8.82591	8.92067	8.72049	8.72899	8.68647	0.159513	0.0838161	0.942113
HBP1	6.92874	6.03467	8.04556	6.11173	7.14092	7.5413	7.35914	8.79463	7.67352	-0.989825	0.0838284	0.942113
AP3M2	8.0117	7.67137	7.17527	8.23961	7.57492	7.2315	7.26711	7.30565	7.45947	0.418642	0.0840351	0.942113
C7orf28B /// CCZ1	10.7432	10.6991	10.8393	10.695	10.6194	10.7624	11.0619	11.3957	10.9721	-0.328804	0.0840566	0.942113
FAM101B	7.0938	8.5958	4.94821	10.7148	8.61351	7.84779	4.17991	4.66484	5.14846	2.53298	0.0840679	0.942113
TERF2	5.1914	6.28117	5.56259	5.87278	5.76485	5.35414	5.48778	5.35488	5.07403	0.416849	0.0840812	0.942113
IGSF11	4.58453	3.66612	4.69226	3.44772	3.61509	3.23483	3.47298	3.42109	3.4755	0.600043	0.0840824	0.942113
TSC22D2	5.62598	5.75121	5.48569	5.84547	5.65041	6.65085	6.52567	6.39431	5.56653	-0.612588	0.0841201	0.942113
ESRP1	4.51713	4.11178	7.42631	4.00964	3.99895	4.00406	10.907	10.3318	9.85639	-3.96205	0.0842211	0.942113
GAMT	7.55088	7.24505	7.901	7.33588	7.25068	7.10255	6.90681	7.35366	7.20797	0.313951	0.0842483	0.942113
LPHN3	3.34139	3.38879	3.4814	3.39073	3.37089	4.60454	3.37248	3.97482	4.3129	-0.671545	0.0842872	0.942113
FXYD3	6.47283	6.21944	6.27312	6.24238	6.08765	6.33376	11.5256	9.13557	8.82748	-2.69653	0.084457	0.942113
C1orf116	7.83521	4.24288	8.65584	4.33835	4.28819	6.7739	7.92821	9.34296	8.6756	-2.30807	0.0845096	0.942113
TPD52L2	9.75096	9.22396	10.1331	9.10328	10.469	11.3048	10.875	10.2908	9.85235	-0.84468	0.0845561	0.942113
ADAM2	3.25839	2.97103	3.18463	3.51272	3.04644	3.42492	3.48706	3.60222	3.23792	-0.243387	0.0845565	0.942113
ZNF157	3.06617	2.99353	3.09655	2.87032	2.63164	3.16133	3.31683	3.016	3.08789	-0.213873	0.0845935	0.942113
PPIL4	8.18804	7.99165	7.78093	8.3217	7.91057	7.39199	8.03416	6.73419	7.3738	0.655044	0.0846825	0.942113
ARHGAP8	4.00445	3.77171	3.9826	3.88192	4.09635	4.204	5.07382	4.1001	4.62815	-0.554106	0.0847737	0.942113
MTERFD2	6.95187	8.32426	8.02589	8.21278	7.4745	6.70114	7.59607	7.01394	7.29827	0.645501	0.0848268	0.942113
LOC100510692 /// NAIP	5.99441	6.34567	6.64095	3.89798	4.26476	6.36178	6.61242	7.42079	6.48278	-1.29069	0.0848786	0.942113
FBXO30	9.08017	8.59314	8.05824	8.38619	8.60298	8.51853	7.63223	7.9399	8.07606	0.502467	0.0850122	0.942113
RD3	3.72274	3.57341	3.47897	3.97311	3.66029	3.98584	3.76919	3.85249	3.90334	-0.196011	0.0850301	0.942113
B3GNT6	5.94914	6.0359	5.65016	5.8851	5.81715	5.8881	5.58489	5.62371	5.5604	0.203214	0.0850511	0.942113
LEO1	8.34947	8.39376	7.72828	8.79191	7.95064	7.57712	8.23941	7.57167	7.03212	0.63773	0.0850794	0.942113
PLXNB1	7.2523	6.7565	7.34701	6.83226	6.61931	6.88016	7.7797	7.5839	7.68339	-0.520313	0.0851136	0.942113
CDC7	8.8553	9.27323	8.70583	9.45955	8.54217	8.59633	8.55051	7.36453	6.62451	1.18325	0.0851292	0.942113
HELB	4.69446	5.97331	5.45432	5.83338	4.80641	4.82958	4.8747	4.92951	4.35149	0.60606	0.0851352	0.942113
AK2	8.72385	8.4311	8.22678	8.78355	8.27123	8.11362	7.99782	7.95581	8.50728	0.343672	0.0851787	0.942113
LOC100129122	5.35476	5.49276	5.28637	5.50678	5.24349	5.5421	5.49922	5.47969	5.47004	-0.120931	0.0851951	0.942113
ALMS1P	4.52893	5.02198	4.46135	5.03101	5.00489	4.62742	4.5197	4.32753	4.56726	0.299154	0.0852361	0.942113
LOC157931	4.00636	4.33792	4.31334	4.49893	4.32672	4.26108	3.8806	4.0678	4.08157	0.223892	0.0852744	0.942113
FMO2	4.39286	4.33754	4.26992	4.42556	4.27431	4.44443	4.39227	4.47062	4.36684	-0.0785063	0.0853106	0.942113
LOC286009	4.98322	5.00804	5.16493	4.89559	5.04501	5.4596	5.083	5.11618	5.49608	-0.269354	0.0853745	0.942113
FUBP1	8.5494	8.68885	8.76026	8.72909	8.30105	8.35906	7.77499	8.35473	8.42807	0.37652	0.0853989	0.942113
LOC100507265	4.43706	3.75926	4.42399	3.99158	4.5709	3.65649	3.90191	3.80608	4.10972	0.368008	0.0854126	0.942113
C9orf23	8.94915	8.93211	8.36848	9.0345	8.67738	8.96965	9.87202	9.15947	9.1547	-0.496638	0.0854496	0.942113
PCDHA10	5.28243	5.59223	5.85543	5.96124	6.04732	5.63749	5.28372	5.36237	5.40364	0.325924	0.0854935	0.942113
RPL10L	6.22874	6.11407	6.49401	6.32353	5.69966	5.82683	6.13809	5.70447	5.48263	0.383997	0.0855593	0.942113
CXorf24	5.43143	4.96429	5.56482	4.62785	4.48514	5.60211	6.36316	5.01659	6.13175	-0.763696	0.085563	0.942113
JAG1	8.8784	5.63278	8.79427	6.3537	9.17041	9.83152	8.24352	9.65409	10.3391	-1.75114	0.0856306	0.942113
ZKSCAN3	5.57717	5.23164	5.14115	5.24972	5.47098	5.09235	5.16416	5.09834	5.2374	0.186066	0.0856426	0.942113
LOC144776	3.83453	3.84894	3.75623	3.67363	4.04593	3.74566	3.68085	3.72882	3.58851	0.145891	0.0856586	0.942113
SLITRK6	3.13335	3.25422	3.4491	3.3193	3.23649	4.60155	5.22009	5.01529	3.09921	-1.20554	0.0856805	0.942113
FOXA3	4.97318	4.42628	5.03108	4.50005	4.47088	6.02759	8.34342	4.95467	6.45688	-1.76535	0.0857555	0.942113
ANGEL2	6.82863	7.19344	7.20762	7.16696	7.09801	6.76998	6.7449	6.89721	7.10534	0.219574	0.085767	0.942113
ARL17A /// ARL17B	5.85202	5.39156	5.56349	5.73885	5.39115	5.49153	5.3034	5.27208	5.41815	0.216124	0.0857759	0.942113
CLIC2	8.72163	4.67497	8.84674	4.42466	7.50934	6.03097	3.21843	5.17495	3.42971	2.37196	0.0857956	0.942113
LUZP2	5.16967	4.93826	5.27665	5.00437	5.28574	5.34626	5.23323	5.28606	5.31468	-0.160123	0.0858367	0.942113
MAPK14	8.22657	7.44035	7.80857	7.89758	7.8495	7.73362	7.57844	7.51198	7.35808	0.298988	0.0858477	0.942113
TMEM11	8.34867	8.80766	8.931	8.94546	8.12853	9.03471	8.84133	8.95017	9.24498	-0.385533	0.0858762	0.942113
C16orf5	7.85321	6.75652	7.13825	6.70876	6.8861	7.04322	5.64656	6.20442	6.42801	0.738015	0.0858945	0.942113
CTTNBP2NL	6.60016	5.13252	6.92056	4.5558	7.17711	6.54447	6.89913	8.28894	7.85565	-1.31981	0.0859238	0.942113
RAB27B	6.86001	3.93328	6.33296	4.41847	6.46062	6.22395	6.55637	8.57291	7.36824	-1.5793	0.0859642	0.942113
C21orf128	4.49086	4.31457	4.698	4.5921	4.48018	4.42734	4.24098	4.27065	4.454	0.166901	0.0860026	0.942113
LOC645638	8.26971	6.49682	5.41634	6.2152	8.31056	5.76082	5.19931	5.66725	5.91145	1.30702	0.0860177	0.942113
C16orf89	5.86547	5.67609	4.99452	5.58743	5.06948	5.18549	4.50164	5.04175	5.15116	0.468589	0.0860848	0.942113
SOSTDC1	4.05902	4.28529	4.22548	4.05232	3.84739	4.45543	4.68882	4.04532	4.74794	-0.390478	0.0860878	0.942113
PRKAR2B	5.28243	4.93826	7.01912	4.51138	6.34038	4.46789	3.40834	5.39858	4.27352	1.23123	0.0862789	0.942113
ERVWE1	4.25364	4.01085	4.03766	4.07123	3.94157	3.95608	3.90044	4.00051	3.9187	0.119061	0.086283	0.942113
ATP5E	8.08334	8.54822	8.30231	8.56324	8.45228	8.7061	9.08672	8.37949	9.1603	-0.443274	0.0863607	0.942113
MIR186 /// ZRANB2	5.23873	5.45538	6.1295	5.56541	5.44489	4.91429	5.4273	5.23951	5.21063	0.368852	0.0864513	0.942113
ARHGAP32	5.90961	4.09819	6.88921	4.38013	7.07312	6.86525	8.88361	8.45843	5.92988	-1.86424	0.0865138	0.942113
ANXA10	4.66127	4.8087	4.83464	4.81087	4.8612	4.78453	5.67937	5.6873	6.45786	-0.856931	0.0865747	0.942113
EGR3	3.99903	8.45061	4.83175	7.21083	5.48142	4.03944	4.40749	4.48954	3.74312	1.82483	0.0866012	0.942113
MEX3D	7.03731	5.76441	7.08667	5.99449	6.97415	7.10712	7.22524	7.39402	7.13182	-0.643144	0.0866154	0.942113
LOC100130278	3.85387	3.77693	3.52258	3.95444	3.68279	3.81523	4.08464	3.87902	4.02493	-0.192834	0.0866719	0.942113
SPPL2A	10.6922	11.2387	9.61073	11.2461	9.8267	9.22676	9.44388	10.2294	9.87728	0.828559	0.0867014	0.942113
LOC644165	4.81503	5.1227	4.70571	4.89548	4.88757	4.84043	4.59918	4.74208	4.67722	0.170571	0.0867712	0.942113
LOC283585	3.57409	3.60354	3.45974	3.46861	3.68599	3.84247	4.17363	3.58527	3.81601	-0.295954	0.0869176	0.942113
CD8B	4.20528	4.67992	4.24517	4.57761	4.21749	4.16502	4.1424	4.17621	4.14601	0.227684	0.0870667	0.942113
MYEOV	5.29677	5.88797	5.13866	5.65645	5.28824	6.26525	5.86939	6.4269	5.44058	-0.546911	0.0870698	0.942113
PDE4DIP	6.17405	5.75438	5.35684	5.37165	6.17216	5.44176	5.26115	5.33958	5.39394	0.406709	0.0871741	0.942113
MORF4 /// MORF4L1	10.7387	11.1738	10.2959	11.3665	11.3123	10.0361	10.6591	10.6208	10.5904	0.500841	0.0872204	0.942113
LOC100506895	4.49768	4.55096	4.66914	4.61579	4.52691	4.42946	4.29619	4.16775	4.56358	0.207847	0.0873075	0.942113
MRGPRX4	3.47105	3.47243	3.53873	3.65042	3.5832	3.72166	3.61328	3.77725	3.55956	-0.124772	0.0873525	0.942113
TJP1	8.24994	6.27187	8.80839	6.93473	9.49721	9.58236	8.97371	10.4214	8.57964	-1.43685	0.0873949	0.942113
ROCK1	8.12972	8.59693	8.09131	8.68316	8.4343	7.67846	7.89058	8.2576	8.23465	0.371761	0.0874133	0.942113
UXS1	9.5837	8.54885	10.2914	8.30974	9.88958	9.85975	10.0401	10.6462	10.2476	-0.873767	0.0874759	0.942113
S1PR1	4.2302	4.69968	4.20672	5.32526	4.42745	3.82577	3.9716	4.25117	4.3308	0.483027	0.0876011	0.942113
IDI1	10.5864	9.67832	9.99553	9.99979	9.6365	9.40996	9.66193	9.83236	9.4081	0.401216	0.0877267	0.942113
ZNF498	6.16382	6.63979	6.77565	6.40934	5.98034	6.75954	6.98972	6.59741	6.61687	-0.347098	0.0877769	0.942113
OLR1	3.15391	4.081	3.28155	3.39935	3.28292	3.00326	3.10366	3.14471	3.02782	0.369886	0.0877853	0.942113
C14orf91	3.0811	2.97092	3.23738	3.00184	3.24546	3.2562	3.23988	3.22325	3.22749	-0.129364	0.0878099	0.942113
ACP5	7.5905	8.37863	4.77507	8.78371	5.10905	5.27565	5.43201	4.92573	4.59292	1.87082	0.0878219	0.942113
SUSD1	6.93987	5.88867	6.47988	6.67372	6.44196	7.12528	7.82367	7.29803	6.46354	-0.692811	0.0878796	0.942113
FDPS	8.5961	7.67663	8.15608	8.13532	7.74582	8.03462	7.16383	7.20782	7.68899	0.538178	0.0878958	0.942113
FAM75A1 /// FAM75A2 /// FAM75A3 /// FAM75A4 /// FAM75A5 /// FAM75A6 /// FAM75A7	3.71016	3.94435	4.06865	3.85941	3.84582	4.00312	3.93735	4.37737	4.2119	-0.246757	0.0879701	0.942113
DDHD1	6.74621	7.35533	4.85364	6.76448	6.07383	6.26561	4.01291	5.12345	5.01157	1.25531	0.0879753	0.942113
GATAD2A	6.98721	7.21934	6.72632	7.44438	6.85398	7.58601	7.41664	7.35738	7.11136	-0.321601	0.087999	0.942113
LOC220930	6.00149	6.50825	7.02512	6.64336	6.71554	6.20153	6.41613	6.03864	5.37986	0.569712	0.08811	0.942113
RAET1E	4.10279	4.30815	4.25469	4.48583	4.3584	4.34401	3.73335	3.93301	3.95756	0.309988	0.088157	0.942113
KIAA1267 /// LOC100294337	6.40254	5.35306	6.59399	5.44948	5.92863	5.40166	5.38905	5.20362	5.56832	0.554874	0.0881744	0.942113
LOC340037	4.55977	4.52913	4.57647	4.64151	4.43625	4.40772	4.53177	4.47396	4.44271	0.0845851	0.0881765	0.942113
LOC100507492	5.55374	5.83291	5.76424	6.21959	5.85801	5.77484	5.50943	5.54396	5.5528	0.250442	0.0881779	0.942113
USP53	5.06246	4.85644	5.6258	3.9267	5.974	5.98713	6.61369	7.8355	5.28915	-1.34229	0.088201	0.942113
CBX6	9.66482	9.58201	8.76333	9.69359	9.0827	8.14666	9.55443	8.21462	8.00224	0.877807	0.0882541	0.942113
PIF1	5.15544	5.89454	4.85333	6.46519	5.40935	5.36008	5.02426	4.61645	4.38873	0.708188	0.0882582	0.942113
HCG27	5.39229	6.80843	5.9711	6.65738	5.13293	4.91471	5.20266	5.59405	5.25467	0.750905	0.0882635	0.942113
PCDHB15	3.25262	3.00182	3.98194	3.18015	5.93183	5.71547	5.11528	4.76626	4.77562	-1.22348	0.088315	0.942113
RBAK	5.80366	5.87227	6.85677	6.01355	5.37976	6.20009	7.28291	6.56086	6.53276	-0.658955	0.0883826	0.942113
LCE2B	3.73087	3.5644	3.56593	3.54098	3.615	3.72005	3.66852	3.62358	3.75373	-0.0880303	0.0883855	0.942113
LOC441869	6.16752	5.95802	5.75445	5.95313	5.67081	5.79598	5.66766	5.63577	5.71925	0.196123	0.0884691	0.942113
LCN6	3.79217	3.95619	3.95804	4.16126	3.79826	3.71519	3.59959	3.6617	3.94596	0.202573	0.0885032	0.942113
LYPLA2 /// LYPLA2P1	8.57906	8.5044	8.57626	8.66292	8.14855	8.20039	8.41526	8.33224	8.17846	0.212645	0.0885826	0.942113
CDC40	8.58056	8.2978	7.92974	8.69227	7.41818	7.624	8.08304	6.76797	7.37485	0.721246	0.0885897	0.942113
RPL36AL	12.5926	12.9084	11.6506	12.7773	11.9924	11.8156	12.3632	11.1648	11.1442	0.762297	0.0887165	0.942113
LOC401098	3.21862	3.46201	3.16953	3.35583	3.35652	3.18121	3.09694	3.08358	3.30646	0.145453	0.0887733	0.942113
FAAH2	6.09882	6.87681	6.72345	6.01235	5.96197	6.44603	6.85162	8.19225	8.06887	-1.05501	0.0887919	0.942113
KIF18A	7.77891	8.74405	7.37001	8.80078	8.37593	7.56208	8.11159	6.20262	6.83177	1.03692	0.088981	0.942113
ABCC9	3.69026	3.67839	3.6477	3.68428	3.64486	3.72382	3.86949	3.70543	3.74087	-0.090805	0.0890727	0.942113
KIAA0195	6.83747	6.53406	6.7203	6.53696	6.61176	6.50655	6.58156	6.51138	6.26121	0.182938	0.0891175	0.942113
ZNF44	4.67264	4.9	4.39907	4.86829	4.72663	4.8297	5.40618	5.03045	5.9352	-0.587059	0.0892303	0.942113
C14orf139	6.82229	11.0101	6.25031	10.41	5.94036	6.04101	5.64645	5.69244	5.29965	2.41673	0.0893942	0.942113
SEZ6	5.26034	5.29072	5.25392	5.43136	5.25373	5.43552	5.39648	5.47353	5.29524	-0.102179	0.0894086	0.942113
PTPDC1	7.12974	5.2293	6.30916	6.18483	7.32345	7.38065	7.858	7.34759	6.69807	-0.885783	0.0894169	0.942113
ARHGAP29	4.78762	3.4371	5.42908	3.24446	5.91043	7.17862	4.20154	6.98301	7.47563	-1.89796	0.089417	0.942113
LOC100508797	4.75311	4.32485	4.08778	4.88574	4.21115	4.28712	3.82425	4.03359	4.18647	0.369666	0.0895936	0.942113
CHRD	6.27257	5.80057	5.71783	5.98172	5.68375	5.51508	5.57467	5.50437	5.87467	0.27409	0.0896651	0.942113
FAM45A /// FAM45B	7.89463	8.1386	8.88294	8.59131	8.99179	9.33252	8.85017	9.34528	8.64087	-0.542355	0.0896731	0.942113
TUBGCP5	6.28505	6.30929	6.76927	6.91551	6.78004	5.89837	6.34478	6.49638	5.48868	0.554778	0.0897521	0.942113
SLC37A3	8.79417	6.43007	9.17643	6.04369	8.83482	9.57521	8.98972	10.2062	8.72061	-1.5171	0.0897797	0.942113
ACSBG2	4.21654	4.27758	4.09949	4.20449	4.4259	4.40892	5.19588	4.40198	4.80905	-0.45916	0.0899615	0.942113
JAKMIP1	5.39397	6.85174	4.17658	5.49147	3.83014	4.03339	3.56841	4.4029	3.81074	1.19492	0.0899694	0.942113
CDYL	8.79287	8.58745	8.25819	8.73591	8.7045	8.43376	7.86097	8.52874	7.76836	0.467826	0.0901648	0.942113
YAP1	9.26674	3.49339	9.21048	3.40139	9.12558	9.74247	10.2866	9.93322	10.1686	-3.13319	0.0901724	0.942113
SDR16C5	3.24038	3.55665	2.92028	3.43559	3.22653	6.61146	3.31475	6.47659	4.52479	-1.95601	0.0901904	0.942113
ATP5J2	9.11105	9.04062	9.26168	9.19364	8.53585	9.90435	9.65419	9.33104	9.06125	-0.459141	0.0902281	0.942113
PSMG1	9.61278	9.813	9.01088	10.3043	9.43686	9.54138	9.19215	8.06698	8.37314	0.842142	0.0902762	0.942113
SREBF2	7.622	7.82186	7.80288	7.93675	7.43227	6.85385	7.57061	7.19706	7.5884	0.420671	0.0903006	0.942113
DHRS7B	8.09355	8.04139	7.98045	8.3324	7.21493	8.2883	8.9035	8.58669	10.358	-1.10159	0.0903215	0.942113
DDX24	8.9005	9.55824	8.94332	9.46281	9.31373	9.02895	9.12122	8.32843	8.26362	0.550165	0.0903557	0.942113
RAB38	7.4643	7.39667	7.77177	7.97311	6.43443	5.04134	4.44309	7.79997	3.67887	2.16724	0.0903582	0.942113
OR7C1	3.84435	3.80455	3.82096	4.07966	3.69231	3.97377	3.99651	4.06845	3.92728	-0.143138	0.0903819	0.942113
TNS3	7.80231	6.93459	7.93852	4.76981	7.99789	8.23388	8.13331	8.67401	8.7279	-1.35365	0.0904106	0.942113
LOC151162 /// MGAT5	9.41078	6.7387	9.05968	8.26253	9.06418	9.87772	9.78989	9.72907	8.9537	-1.08042	0.0904303	0.942113
MMP27	3.91152	3.63259	3.96805	3.98827	3.70514	4.59484	4.179	4.18539	3.85732	-0.363025	0.0904462	0.942113
IFI27L1	7.51601	7.96404	7.74269	7.96203	7.80788	7.6151	7.49921	7.46609	6.76823	0.461373	0.0904863	0.942113
SSH2	5.08513	5.27337	5.09509	5.51482	4.53452	4.62507	4.55821	4.93586	4.80558	0.369403	0.0904952	0.942113
C9	3.42208	3.27425	3.48226	3.47787	3.33943	3.45186	3.43333	3.61625	3.57871	-0.120858	0.0905193	0.942113
H2AFJ	7.15897	6.7104	7.48996	6.43371	7.81821	7.39016	9.26164	8.26927	7.63543	-1.01687	0.0905313	0.942113
CRYBB2P1	4.81241	4.49551	5.10961	4.74375	5.17723	4.56857	4.7105	4.66707	4.33107	0.2984	0.090533	0.942113
DNAJC3	8.9077	8.38669	8.598	8.89636	8.68573	8.31566	8.66127	7.49233	7.83	0.620083	0.0905975	0.942113
IGH@	3.22349	3.22818	3.32037	3.19046	3.21376	3.20658	3.11965	3.20547	3.0595	0.0874519	0.0906141	0.942113
LOC401588	5.33337	5.35249	5.76659	5.5727	5.55918	5.9554	6.67095	5.61235	5.96463	-0.533967	0.0906296	0.942113
KIAA0947	8.29658	9.19159	9.07974	8.92488	9.23625	9.42281	9.14696	9.50706	10.4346	-0.682052	0.0906312	0.942113
RAP2B	7.07576	6.31164	6.80939	6.5433	6.78625	7.84464	8.0562	7.27736	6.65527	-0.753096	0.0906666	0.942113
SERINC2	7.4797	6.07127	9.07944	5.79123	5.79497	7.4462	7.90965	8.71934	10.1531	-1.71374	0.0906788	0.942113
SLC6A18	5.28463	6.0718	5.40957	6.10173	5.42816	5.23765	5.32346	5.16995	5.34415	0.390376	0.0907105	0.942113
MPV17L	8.0434	8.51581	8.27881	8.41283	7.97049	8.12146	7.47659	7.98028	7.97608	0.355664	0.090749	0.942113
GGT1 /// GGT2 /// GGT3P /// GGTLC2 /// GGTLC3	8.19659	6.3811	8.06834	8.10541	6.36079	6.56419	6.08578	6.45995	6.7657	0.953538	0.0908141	0.942113
CCDC163P	6.1466	6.78521	5.73649	6.34046	5.82624	5.69427	5.97802	5.64496	5.66118	0.422392	0.09084	0.942113
LOC257358	4.38779	4.75992	4.62965	4.65896	4.67937	4.31787	4.64023	4.29384	4.43207	0.202132	0.0909007	0.942113
BAG2	8.72743	7.85769	7.29817	7.89648	8.11831	8.55213	3.99454	4.24665	4.78956	2.5839	0.0909464	0.942113
PPP1R8	10.1717	10.8168	10.015	10.8833	10.3422	9.80324	10.5271	9.30336	9.556	0.64837	0.0909733	0.942113
LOC283788	4.4275	5.02598	4.65974	4.72144	4.76382	4.19497	4.48963	4.17349	4.71703	0.325917	0.0910023	0.942113
GPRC5B	7.75737	4.75357	6.52864	4.91554	4.81522	7.59297	6.52993	6.45451	8.67827	-1.55985	0.0910195	0.942113
SLIT2	4.55402	4.04611	4.25988	4.024	4.99466	7.69457	4.05056	7.10454	6.39459	-1.93533	0.0910389	0.942113
WASH3P	9.3646	9.25419	9.09752	9.09842	8.98372	9.21532	9.86983	9.32648	9.74853	-0.38035	0.0911	0.942113
FREM3	3.02678	2.95021	2.77045	3.10145	2.52056	3.06924	3.50298	3.09893	3.02339	-0.299745	0.0911022	0.942113
OVOL2	4.02506	4.11177	5.10963	4.22559	3.95139	4.16853	6.81694	5.68693	5.66671	-1.30009	0.0911242	0.942113
BATF3	5.38742	8.93342	7.31356	9.53562	6.64837	6.73884	5.60979	5.76991	5.41366	1.68063	0.0911512	0.942113
GH1	4.81424	4.73597	4.53868	4.64123	4.42811	4.52257	4.41379	4.55067	4.41453	0.156253	0.0911763	0.942113
LGALS3BP	11.1261	6.99377	11.5389	8.40796	9.83332	11.2327	11.1333	11.8039	11.6372	-1.87176	0.091183	0.942113
CYorf15A	7.10112	7.17902	4.03149	6.91659	7.8216	3.66407	3.87379	6.3882	5.29246	1.80533	0.0912818	0.942113
CHKB	9.04907	9.63345	9.424	9.91167	9.14079	8.62123	9.49823	8.55051	7.88196	0.793812	0.0912962	0.942113
LOC285389	3.62308	3.77477	3.61562	3.97387	3.48226	3.59749	3.6152	3.23583	3.22067	0.276623	0.0912988	0.942113
C1orf101	3.50863	3.35967	3.4567	3.51993	3.55937	3.55998	3.82491	3.5137	3.70228	-0.169359	0.0913159	0.942113
CHST10	7.45528	7.50476	7.90051	8.02529	7.37741	7.6895	5.96027	6.98642	6.1951	0.944828	0.0913179	0.942113
VSX1	3.98223	4.0921	3.97247	4.18953	4.13748	4.13159	4.18367	4.30375	4.13772	-0.11442	0.0913365	0.942113
MGC23284	4.9373	4.96225	4.9624	5.46962	5.20855	4.88373	4.94647	4.96105	4.61072	0.257529	0.091343	0.942113
MYOCD	3.77555	3.82835	3.809	3.78555	3.72825	3.83841	4.14112	4.01433	3.84821	-0.175177	0.0913555	0.942113
FCGR2A /// FCGR2C	3.57241	4.44048	3.76878	4.29566	3.56277	3.47052	3.39943	3.44996	3.74284	0.412329	0.0913591	0.942113
FOXP2	4.89419	4.45642	4.9836	3.93877	3.87594	4.1711	3.83535	3.85569	3.80255	0.513609	0.0913867	0.942113
ZFYVE26	6.86678	7.53569	6.38379	7.38853	7.69358	6.04399	7.02034	6.51048	6.6573	0.615645	0.0914768	0.942113
2021-09-01	4.19865	7.57009	5.30518	8.21703	4.22184	4.01675	4.22722	4.1215	3.79388	1.86272	0.0915027	0.942113
SH3D19	6.85269	4.91149	7.04989	5.09204	7.73939	6.96665	8.13961	7.70271	7.53196	-1.25613	0.0915116	0.942113
IL18	3.9732	3.05595	7.57886	3.18148	6.59515	8.13659	6.80663	8.22165	5.35473	-2.25297	0.0916711	0.942113
TM2D2	8.93211	8.84593	9.81369	9.31678	10.6351	9.91344	10.358	10.2547	10.4239	-0.728804	0.0916866	0.942113
BCL2L1	6.74995	7.0781	7.48813	7.25227	6.19461	7.14158	7.81735	7.26899	8.17387	-0.647835	0.0917374	0.942113
TNFSF4	6.69131	9.96097	4.50725	10.2828	5.5479	4.3168	4.84102	4.60851	5.5607	2.56628	0.0919434	0.942113
LOC100132832	7.92609	7.87948	9.36114	8.12299	7.47804	9.24267	8.56896	8.85978	8.79598	-0.713301	0.0919624	0.942113
TMX4	7.90939	7.06133	7.44001	7.53045	6.91153	6.59427	5.79376	6.79486	7.2942	0.75127	0.0919954	0.942113
KIAA0494	7.53196	7.73124	7.51657	7.60394	7.43889	7.75345	7.6001	7.67023	7.69707	-0.115695	0.0920949	0.942113
UPB1	5.15024	6.06497	5.12545	6.02137	5.15785	4.81987	5.20962	5.16173	4.85231	0.493091	0.0922021	0.942113
TSC2	6.42434	6.20924	6.27019	6.15582	6.45395	6.5309	6.32885	6.5979	6.91714	-0.290993	0.0922609	0.942113
SH3GL1P2	4.94162	5.0876	5.1001	5.03546	4.78449	4.86593	4.67406	4.91052	4.887	0.155476	0.092284	0.942113
CNOT6	8.75569	8.62548	8.63421	8.42701	8.44721	8.82061	8.66567	9.19357	9.57442	-0.485645	0.0923528	0.942113
MED10	8.00414	9.20726	9.12156	9.41078	8.89421	9.35006	9.51979	9.21505	10.2452	-0.654933	0.0924559	0.942113
LOC100216546	5.32566	5.57513	5.66423	5.7949	5.50824	6.13746	6.55478	6.05978	5.53495	-0.498109	0.0925287	0.942113
LOC283713	3.35887	3.54231	3.16142	3.33196	3.22107	3.2922	3.06472	2.91155	3.1886	0.208857	0.0925306	0.942113
C5orf27	3.80873	4.17762	3.91458	3.78907	3.78714	3.73417	3.69815	3.67665	3.81352	0.164806	0.0925698	0.942113
RDH13	6.29963	6.16384	6.41507	6.42674	5.10485	6.22192	7.02547	6.5031	7.22088	-0.660814	0.0925803	0.942113
PXDNL	3.06371	3.22546	2.87713	2.90751	3.04481	2.92309	2.91551	2.91071	2.77451	0.142771	0.0926197	0.942113
ZNF573	5.85501	5.80373	5.231	5.68116	5.5268	5.8078	6.49339	5.9452	5.82441	-0.398159	0.0926465	0.942113
VN1R5	3.60929	3.83312	3.56941	3.93402	3.87794	3.73125	3.10016	3.44337	3.52409	0.315037	0.0926787	0.942113
LOC728353	4.67283	4.98663	4.80637	4.97657	4.75274	4.57818	4.64047	4.65411	4.83604	0.161829	0.0928089	0.942113
GPR125	6.32935	3.80015	6.46281	3.80114	6.06824	6.24995	6.05901	7.43914	6.95591	-1.38366	0.092824	0.942113
STARD13	4.88673	4.8616	4.67988	4.82607	5.46516	5.56802	6.81366	5.34233	5.37504	-0.830873	0.0928703	0.942113
PCDHB1	4.13588	3.90616	4.11592	4.22612	4.32644	4.20771	4.4997	4.37946	4.23807	-0.189131	0.0929291	0.942113
LOC440894	6.00764	4.34063	5.73918	4.86666	5.66385	6.99296	7.19837	6.0136	5.35857	-1.06728	0.0929921	0.942113
CCDC23	5.97409	6.05002	5.68837	6.00988	6.03722	5.85042	5.484	5.75578	5.84681	0.217662	0.0930149	0.942113
LYSMD2	9.30287	10.4854	9.53944	10.9704	8.50658	7.71319	8.93455	9.57897	7.02172	1.44884	0.0930603	0.942113
NPPA	5.72457	6.38231	5.73011	6.22943	5.80444	5.58097	5.3603	5.90748	5.65962	0.347078	0.0930948	0.942113
MRPL1	8.95541	9.93284	9.52803	10.2552	9.10646	8.89092	9.51755	8.7794	8.53848	0.624002	0.0933159	0.942113
TBX20	3.54799	3.60736	3.33672	3.41855	3.17546	3.0849	2.97955	3.04089	3.47146	0.273014	0.0934007	0.942113
FAM9B	3.38388	3.20123	3.3169	3.10044	3.3956	3.68821	3.32248	3.49774	3.3944	-0.196101	0.0934351	0.942113
LOC100132356	5.54982	5.50349	5.79333	5.65001	5.35672	5.71013	6.83813	5.81843	6.64222	-0.681553	0.0934748	0.942113
CLEC16A	6.01027	6.03143	5.8036	6.43342	5.73445	5.42969	5.68162	5.6701	5.96094	0.317046	0.0935045	0.942113
LOC283516	3.31513	3.53561	2.99543	3.35449	3.50163	3.43593	3.66701	3.46941	3.7117	-0.230554	0.093565	0.942113
PRRT3	6.13791	7.55835	5.47722	7.85063	6.88138	6.22831	5.94667	5.70645	5.34776	0.973801	0.0935933	0.942113
SGTB	5.32962	5.96653	5.38982	5.31423	5.62042	5.4751	4.75042	5.07649	5.2431	0.387845	0.0936598	0.942113
GUSBP3	6.81634	7.15641	7.58762	6.75087	7.04333	7.32895	7.49683	7.40046	7.35774	-0.325081	0.0936703	0.942113
GPATCH3	7.18533	7.25796	7.20382	7.28397	6.99676	6.58123	7.24795	6.35929	6.75377	0.450006	0.0938037	0.942113
RFFL	7.14687	7.2529	6.67069	7.29185	6.32945	6.30961	6.825	6.46967	6.42132	0.431952	0.0938199	0.942113
ADCK2	6.64829	6.44799	7.63301	6.90602	6.58914	7.55867	7.12591	7.59411	7.07317	-0.493075	0.0938659	0.942113
PLXDC1	4.93205	5.17757	5.03383	5.03574	5.0802	5.01105	4.77452	5.00528	4.81125	0.15135	0.0938975	0.942113
VASP	9.13898	9.73922	9.69713	10.3081	9.05301	8.99669	9.06751	9.35164	8.91926	0.503514	0.0939504	0.942113
ZNF229	3.94576	3.76049	3.49313	3.79152	3.59778	4.85512	5.64986	4.42304	3.75254	-0.952404	0.0939683	0.942113
OFCC1	3.75079	3.91815	3.89651	3.89896	3.87939	3.78924	3.71022	3.80911	3.84492	0.080387	0.094013	0.942113
C10orf118	5.83245	6.65114	6.46561	6.48286	6.83814	6.42239	6.91643	7.25736	7.32166	-0.52542	0.0941087	0.942113
IMPAD1	6.89541	6.57986	6.98051	6.48624	7.75916	8.12941	7.19882	7.1448	7.91128	-0.655843	0.0941313	0.942113
GNG3	5.83694	6.01334	5.86825	6.08208	5.83806	5.89973	5.58512	5.61515	5.84356	0.19184	0.094244	0.942113
FAM45A	4.92953	5.16213	5.25633	5.19716	5.21656	5.50356	5.22999	5.45866	5.19471	-0.194386	0.0942785	0.942113
RHPN2	9.38039	3.57976	9.98795	3.76801	5.97542	9.311	9.22133	9.39595	10.0479	-2.95574	0.0942926	0.942113
PLCL2	7.43804	7.56038	5.99499	7.88727	5.78755	6.24904	4.36177	4.81758	6.69782	1.40209	0.0943656	0.942113
LOC730102	5.64413	3.94524	6.14831	3.86231	6.193	5.54948	8.45556	6.62767	6.33269	-1.58275	0.09438	0.942113
LASS3	4.42276	4.592	4.51832	4.44105	4.55564	4.47813	4.13255	4.40103	4.3105	0.175399	0.0943911	0.942113
ZCCHC18	3.78308	4.48307	4.57109	5.00339	5.70411	4.13525	3.81879	4.10143	4.02109	0.689809	0.0943935	0.942113
PANX2	6.83031	6.64581	6.49394	6.7703	6.30408	6.35051	6.19522	6.62188	6.14898	0.279738	0.0943956	0.942113
ME3	5.93514	5.34849	6.51336	5.07252	6.63216	6.54099	6.07977	7.08436	6.82265	-0.731609	0.0944261	0.942113
FASTKD2	6.95409	6.97459	7.24129	7.09815	7.21322	6.59877	7.16615	6.75798	6.62301	0.309788	0.0944273	0.942113
SOX3	4.59025	4.94209	4.57221	5.21529	4.65577	4.43873	4.56047	4.50777	4.58946	0.271015	0.0944547	0.942113
SNF8	8.92598	8.80274	9.31331	8.61335	9.3892	8.31533	8.38681	8.96922	8.715	0.412326	0.094588	0.942113
TGFBR2	7.33598	7.59413	8.03039	7.67774	8.78608	9.17281	10.0849	8.62217	7.95134	-1.07295	0.0946083	0.942113
STARD10	6.81336	6.53642	6.88056	6.72318	6.5308	6.78292	8.93505	7.43079	8.02068	-1.0955	0.09466	0.942113
RWDD4	8.8042	8.893	8.27975	8.88759	8.39389	8.99534	9.95479	9.58485	8.71611	-0.661088	0.0946686	0.942113
AACS	8.12213	7.70319	9.10328	8.50482	8.14158	8.15108	9.49067	9.28422	9.61073	-0.819174	0.0947207	0.942113
TNXA /// TNXB	5.93165	6.24713	6.02662	6.25225	5.94296	5.99452	5.62118	5.84806	5.97797	0.219691	0.0947535	0.942113
SESN3	4.05884	4.34987	3.32649	3.38436	3.83336	3.3553	3.37576	3.36364	3.36021	0.426853	0.0947657	0.942113
SHKBP1	7.83133	7.76898	7.23163	8.10662	7.53888	7.68745	7.18372	7.21941	6.69966	0.497929	0.0947684	0.942113
KCNIP1	4.48259	4.05627	4.23393	4.35095	4.24059	3.97292	4.13611	3.90982	4.25299	0.20491	0.0947904	0.942113
SLC7A4	5.12608	5.16816	5.32831	5.30393	5.27714	5.50647	5.39664	5.40548	5.22412	-0.142458	0.0948417	0.942113
TTN	4.47285	4.82576	4.05508	5.03888	4.04519	4.06749	4.22235	4.00974	3.90369	0.436732	0.0948622	0.942113
LOC100130502	5.38491	5.472	6.34215	5.28595	6.58437	5.27565	5.25774	5.07911	5.29869	0.586077	0.0948628	0.942113
NLRP13	5.00594	5.51803	5.8272	5.93189	5.47242	5.34949	5.10786	5.32136	4.94774	0.369484	0.0949247	0.942113
PCDH11Y	3.09607	3.24768	3.29201	3.18706	3.40862	3.29854	3.38127	3.36838	3.39606	-0.114775	0.0949345	0.942113
GABRD	4.77516	5.26876	5.59381	5.38679	5.11226	5.08721	4.95853	4.76015	4.87481	0.307182	0.0949518	0.942113
APOL4	4.87248	4.9718	4.77101	4.91768	4.91268	4.70318	4.90734	4.76117	4.74138	0.110864	0.0949604	0.942113
CLDN16	5.5387	5.58576	5.56904	5.98938	5.5967	6.00764	5.72011	5.77232	6.14009	-0.254128	0.0949618	0.942113
LOC100505712	5.99776	5.26834	6.04203	5.76182	7.05602	7.09303	7.40026	8.52798	6.0075	-1.232	0.0949884	0.942113
SRBD1	7.15468	7.95161	8.10935	8.16031	8.57777	7.77623	7.72349	6.9844	6.70532	0.693384	0.0950162	0.942113
SNX19	5.69157	6.33162	5.943	6.1919	5.79842	6.68332	6.44607	6.36274	5.97084	-0.374442	0.0950738	0.942113
LOC100130950	4.6119	4.876	4.65543	4.92058	4.3541	4.75543	4.86827	4.98268	5.12462	-0.249148	0.0950914	0.942113
C6orf204	5.83536	6.26579	5.55129	6.07629	5.55376	5.66475	3.94924	5.32913	4.99162	0.872813	0.0951498	0.942113
KAT2B	6.24902	6.71472	5.7664	6.74151	6.02236	5.15477	5.8695	5.51249	6.26076	0.599424	0.0952006	0.942113
LOC100144597	5.20094	5.53807	5.04874	5.48622	5.24869	5.21213	4.95072	5.12515	5.0959	0.208557	0.0952017	0.942113
LOC100131541	6.87776	7.49015	7.39015	8.29175	7.61867	8.17472	8.83263	8.85057	7.47081	-0.798486	0.0952919	0.942113
C3orf10	9.05009	9.72742	9.02844	9.67489	9.94232	8.91867	9.53498	8.69743	8.5514	0.559012	0.0954234	0.942113
AKNAD1	3.20684	3.07184	3.15737	3.15465	3.3242	3.41183	3.36702	3.18638	3.27593	-0.127308	0.0954819	0.942113
MUC1	6.86775	5.78877	8.49809	5.95703	6.65771	7.44247	11.2391	10.8254	7.37218	-2.46591	0.0955531	0.942113
GNAO1	3.99836	4.16768	3.92199	4.10591	4.06596	3.96916	3.8807	3.91191	4.03048	0.103917	0.0955969	0.942113
FYN	7.49659	7.99061	5.59851	9.2021	6.78113	6.7547	5.65607	5.85087	6.13142	1.31552	0.0957042	0.942113
ZNF846	3.6415	3.16646	3.48272	3.56836	3.93407	3.47923	4.83906	4.6266	4.12545	-0.708963	0.0957344	0.942113
FOXF2	3.63341	3.81074	3.46171	3.57713	3.91627	3.52285	3.42983	3.53561	3.52232	0.1772	0.095751	0.942113
TMCO5B	3.18715	3.23415	3.19135	3.281	3.38651	3.51418	3.44943	3.23248	3.40356	-0.143882	0.0957517	0.942113
CDK2	7.62945	7.62735	6.81976	7.44752	7.45779	7.41838	6.8693	6.75897	6.92862	0.402555	0.0957853	0.942113
MOSPD1	8.34418	7.78148	7.36135	7.61409	8.59586	8.62908	8.21853	8.48019	8.4365	-0.501684	0.0958448	0.942113
PIP4K2B	7.14281	6.84627	7.22981	6.96066	7.2748	6.92018	6.61838	6.92173	6.99834	0.226214	0.0958762	0.942113
C19orf22	8.74417	9.34563	8.99074	9.69957	8.95164	9.19408	10.0064	9.60692	9.60258	-0.456136	0.0958779	0.942113
NRG2	5.72099	4.85078	5.4563	5.02126	4.26456	4.56914	4.50109	4.65307	4.34237	0.546364	0.0958801	0.942113
SYTL3	3.8814	4.9833	4.00658	5.42767	4.15695	3.80736	3.91832	3.86953	3.74246	0.656766	0.0959061	0.942113
LOC100128653	6.75027	7.03677	6.53764	6.95599	6.64382	6.56715	6.4363	6.71571	6.56491	0.213875	0.0961037	0.942113
EID3	7.28063	5.02039	3.54726	6.00098	3.87051	3.63772	4.30417	3.45846	3.19073	1.49619	0.096149	0.942113
AVIL	5.45381	5.41106	5.50131	5.22514	5.36761	5.23184	6.18917	6.45064	6.49281	-0.699331	0.0962857	0.942113
C8B	6.07644	4.9482	4.98555	5.09712	5.22802	5.91233	5.28165	5.92297	6.00526	-0.513486	0.09632	0.942113
TAB2	8.50406	9.01958	8.97687	9.1903	8.86837	8.14711	8.50876	8.81964	8.70517	0.366666	0.0965368	0.942113
DAB2IP	6.18433	5.34466	5.92536	5.50756	5.34118	5.56081	6.72842	6.25908	6.79843	-0.676062	0.096606	0.942113
DPPA5	3.79334	3.80188	3.53619	3.68266	3.53011	3.25477	3.50636	3.61625	3.52888	0.192273	0.0966192	0.942113
DCAKD	6.55043	6.17223	6.79616	6.46176	6.59656	6.26702	6.2347	6.20247	6.44715	0.227591	0.0966235	0.942113
C10orf82	4.62414	4.83214	4.6107	4.68275	4.57317	4.6972	4.41056	4.48654	4.37759	0.171606	0.0966797	0.942113
STARD5	6.10776	7.60848	5.51539	7.69124	7.10452	5.61873	5.87792	6.12708	5.89948	0.924675	0.096695	0.942113
HERC2P2 /// HERC2P9	8.51259	9.06044	9.03341	8.84549	8.76863	9.06869	9.43292	10.4716	9.30587	-0.725652	0.0967203	0.942113
DOCK3	4.29619	4.36527	4.30294	4.22997	4.08174	4.60883	4.2844	4.69256	4.35466	-0.229892	0.0967319	0.942113
ZDHHC15	3.45129	3.46835	3.47569	3.29044	3.50334	3.19927	2.94312	3.39961	3.2961	0.228294	0.0967403	0.942113
ANO4	4.83485	3.93596	3.77185	3.73431	4.3734	3.61356	3.81733	3.56209	3.71706	0.452561	0.096753	0.942113
XPO7	6.63582	7.45051	7.62766	7.63136	7.64569	6.4636	7.49365	6.71774	6.51907	0.59969	0.0967696	0.942113
C11orf21	4.32431	5.45231	4.05736	4.64361	5.02692	4.15839	4.11082	4.34227	4.05245	0.53492	0.0969296	0.942113
RTDR1	4.87266	4.78637	4.83592	4.61803	4.47823	4.55908	4.4944	4.52277	4.64668	0.16251	0.0969378	0.942113
EN1	3.33599	3.1652	3.25524	3.40367	3.45509	3.14501	3.1303	3.29834	2.86154	0.214239	0.0969451	0.942113
NEK2	9.7183	8.60137	7.96228	9.16856	8.85346	8.42975	8.38521	6.74599	8.01421	0.967003	0.0970236	0.942113
CCT8L2	4.60664	4.79965	4.5254	5.20149	4.72424	4.58172	4.38394	4.57963	4.51925	0.255351	0.097058	0.942113
HDX	4.46427	3.08011	3.67363	3.37109	3.70421	4.81926	3.74554	5.40838	4.15614	-0.873667	0.0971425	0.942113
CUX1	7.26863	5.82576	7.79052	5.77102	7.84292	8.36756	7.65513	7.93332	7.63912	-0.999014	0.0971892	0.942113
C2orf43	8.23892	8.12659	7.90754	8.12879	7.59194	6.19768	7.699	6.99713	7.72673	0.84362	0.0972091	0.942113
PDXDC2	3.36572	2.95302	3.75623	3.1991	3.38352	3.4883	3.61855	3.57409	4.08063	-0.358876	0.0972107	0.942113
CARD9	4.67299	4.2684	4.32868	4.5022	4.36362	4.66327	5.33709	4.97461	4.48204	-0.437077	0.097233	0.942113
CUTA	11.7723	11.0954	11.5275	11.2479	11.5804	11.2844	9.78886	10.3546	11.1133	0.80942	0.0972466	0.942113
SOX9	11.0813	6.46277	10.6294	5.8162	9.29275	10.1328	11.5617	11.1412	11.0477	-2.31435	0.0972586	0.942113
ADSL	10.3503	10.8294	10.5898	11.1122	10.5678	10.1021	10.5131	8.49781	9.56626	1.02005	0.0972931	0.942113
CCDC33	5.61343	5.95957	5.68369	5.96752	5.62422	5.71093	5.39287	5.62966	5.541	0.20107	0.0972985	0.942113
FLJ38379	3.19794	3.01153	3.11647	3.04231	2.92299	3.14018	3.20476	3.22503	3.09327	-0.107565	0.0974153	0.942113
ARHGEF19	5.69476	5.35623	4.89017	5.25367	5.25965	6.33371	7.40407	5.51813	5.79398	-0.971575	0.097743	0.942113
CXorf27	4.52516	5.03131	4.5333	4.65147	4.61183	4.47775	4.53722	4.51712	4.14373	0.251658	0.0977925	0.942113
FAM108C1	8.58624	6.65195	8.43127	7.653	6.95172	8.09119	11.4213	8.90895	8.94318	-1.68633	0.0979763	0.942113
ZNF100	4.77235	5.51056	4.42053	4.9891	4.495	5.17893	6.40196	5.00205	5.77568	-0.752146	0.0980871	0.942113
ALK	5.11727	5.15453	5.12034	5.19007	5.06308	5.43035	5.23051	5.31337	5.13145	-0.147363	0.0981025	0.942113
FILIP1L	5.82745	6.25632	6.84782	6.57294	6.32774	7.59874	7.05508	8.82384	6.54117	-1.13825	0.0981475	0.942113
EGR2	3.66045	8.70659	3.88135	6.776	6.96647	3.87842	4.11561	4.29945	3.37639	2.0807	0.0982005	0.942113
C18orf12	4.03981	4.04896	4.09018	4.35455	4.01929	3.90408	4.10566	3.95266	3.82741	0.163108	0.098207	0.942113
CLEC4M	3.81337	3.69985	3.69872	3.89028	3.74469	3.88429	4.33047	3.94448	3.90169	-0.245851	0.0982222	0.942113
CD81	11.3561	11.9694	12.0014	11.7321	11.8273	11.688	12.3179	12.3726	12.679	-0.487133	0.09837	0.942113
PAPD4	7.62909	8.36618	8.41642	8.65349	7.55721	7.26275	7.98725	7.68827	7.48263	0.519254	0.0984782	0.942113
C9orf70	4.56882	4.35259	4.62948	5.05291	4.45172	4.33107	4.17101	4.47034	4.40455	0.266862	0.0985646	0.942113
CHD6	5.8889	5.80863	5.84787	5.81695	6.09549	6.2381	6.63011	6.14341	5.92345	-0.3422	0.0986325	0.942113
SKIL	5.17772	4.52336	4.32594	4.37564	4.69569	5.22741	5.64264	5.19479	4.56041	-0.536645	0.0986551	0.942113
CXCL3	8.30926	4.57099	7.26624	4.21006	6.64945	9.53562	8.40101	7.8449	6.61121	-1.89699	0.098707	0.942113
C10orf128	3.69937	5.80378	3.77885	5.82555	3.60178	3.54156	3.24508	3.4094	3.51444	1.11425	0.098715	0.942113
SMARCB1	6.61907	7.08759	6.60594	7.14723	6.89739	6.5341	6.89793	6.36849	6.42914	0.314028	0.0987502	0.942113
DCAF12L2	3.49686	3.04067	3.42005	3.39093	3.41424	3.56895	3.68116	3.46352	3.44104	-0.186117	0.098756	0.942113
COPS7A	8.7039	8.75705	8.83341	8.66468	9.67425	8.65506	7.55692	8.43273	8.58082	0.620274	0.0987798	0.942113
RUNX3	4.73726	9.16289	4.44416	9.22052	6.33901	4.63396	4.42403	4.62073	4.56874	2.2189	0.0988039	0.942113
EPN2	6.75301	6.77267	7.07699	6.61646	6.87298	7.41915	6.71425	7.61744	7.32508	-0.450557	0.0988153	0.942113
TOX	5.51332	7.32131	3.81334	7.57184	5.93655	4.39899	3.36057	3.32792	5.99862	1.75974	0.0989167	0.942113
PFKL	8.00121	8.20748	8.44679	8.19228	8.36374	7.12824	8.32069	7.57662	7.66267	0.570245	0.0990211	0.942113
BTN3A2	8.83769	9.67326	8.21614	9.60203	8.9975	7.1218	7.41609	9.2031	8.16929	1.08775	0.0990876	0.942113
TNFAIP1	8.35113	7.5971	8.21828	7.63368	8.06515	8.49815	7.89051	9.12884	8.98286	-0.652024	0.0990963	0.942113
NACC2	7.28956	5.75334	7.24311	5.6994	7.17071	7.48721	7.50607	7.61843	7.08392	-0.792684	0.0991714	0.942113
UQCC	6.8339	6.8323	6.898	7.14379	7.07798	7.84215	7.34392	6.95317	7.37187	-0.420584	0.0992389	0.942113
CTCFL /// HMGB1	9.68993	10.6095	9.60493	10.6408	9.69491	9.7543	9.76188	9.24603	9.30808	0.53043	0.0992963	0.942113
MCEE	8.12951	8.36864	8.54336	8.22903	8.29899	7.70408	8.44723	7.43613	7.33448	0.583426	0.0993124	0.942113
CALCA	5.02714	4.83964	4.73624	4.96729	4.72836	4.76721	4.82072	4.60237	4.65207	0.149143	0.0993178	0.942113
TFAP2A	3.85074	4.321	5.03708	4.07884	3.88481	4.03654	5.96713	6.0376	5.19968	-1.07574	0.0993191	0.942113
CD70	6.34365	11.4898	6.44782	11.6472	11.7574	7.65887	6.55802	6.69358	6.27714	2.74026	0.0993217	0.942113
SLC44A3	9.53944	3.27874	8.05692	3.85566	6.06419	7.61044	8.42913	8.59147	10.5555	-2.63764	0.0993685	0.942113
ZNF559	6.97883	7.80087	7.66405	7.5655	7.57238	7.51564	8.79191	8.09101	8.09768	-0.607735	0.0993968	0.942113
POU2AF1	6.88513	8.53992	3.52737	7.98793	3.63725	3.64496	4.43686	3.65107	3.61536	2.27845	0.0995138	0.942113
ANKRD35	5.14404	5.52213	5.35343	5.70033	6.28359	5.10267	5.53005	5.10278	4.81317	0.463536	0.0996072	0.942113
MPP6	8.82454	7.06975	7.62563	7.17584	6.48418	6.45695	5.01393	5.69908	7.46091	1.27827	0.0996807	0.942113
SPHKAP	3.79718	4.26726	4.08651	4.21495	4.04072	4.06267	3.71727	3.90547	3.79735	0.210631	0.0996947	0.942113
TSGA14	6.36794	5.94153	6.31973	6.2948	6.48054	7.44935	6.82793	6.80211	6.26949	-0.556311	0.0997074	0.942113
PCDHGA4	4.33837	3.86359	5.22793	3.98503	4.72991	8.26283	4.67822	9.2752	5.59452	-2.52373	0.0997199	0.942113
RASSF5	9.08509	10.4161	5.76277	10.1087	5.41805	5.92973	4.90343	6.88469	5.69724	2.30438	0.0997856	0.942113
C14orf49	4.08138	5.1091	4.18078	4.9328	4.05298	4.0253	3.92194	4.15279	3.84712	0.484621	0.0998351	0.942113
RSPH9	3.85968	3.93353	3.81435	4.16179	4.03266	3.65984	3.79275	3.82489	3.9299	0.158559	0.0998923	0.942113
RHOA	9.12612	9.63041	9.33346	9.59405	9.57796	9.31718	9.30256	9.24668	8.91836	0.256205	0.0999604	0.942113
CER1	4.99464	4.84659	4.77017	4.67299	4.95054	5.24341	5.1666	4.89078	4.92251	-0.208836	0.0999738	0.942113
LOC390595	5.50661	6.1426	5.67456	5.50297	5.49699	5.38918	5.32638	5.43914	5.44859	0.263924	0.100198	0.942113
PGAM1	11.7377	12.6074	11.5875	12.5378	12.5251	11.8051	11.4005	11.8321	11.8355	0.480776	0.100199	0.942113
LNX1	6.78554	5.28894	6.0206	5.34245	6.5643	5.94353	7.49647	6.77896	7.83002	-1.01188	0.100245	0.942113
LOC26102	6.082	6.27606	6.07347	6.35335	6.1129	6.185	5.77704	6.03297	5.74251	0.245177	0.10026	0.942113
LRRC55	3.95814	3.86974	3.84679	4.27911	3.54898	3.609	3.50486	3.72643	3.7435	0.254603	0.100311	0.942113
ZNF880	4.53879	6.21487	4.59947	4.08857	3.40744	3.54743	3.29047	3.64125	3.85898	0.985293	0.100356	0.942113
C6orf129	9.75637	10.107	8.63959	10.561	8.72229	9.14367	8.04839	8.72822	8.88298	0.856438	0.100441	0.942113
GJD4	4.46633	4.44367	4.56319	4.44651	4.24403	4.22119	4.36339	4.24658	4.39238	0.126862	0.100451	0.942113
TPRG1L	9.00207	8.53848	7.87642	8.48647	8.77433	8.99016	9.77897	8.84778	8.80315	-0.569458	0.100466	0.942113
TMEM56	8.30858	4.60753	6.86376	4.26572	6.26266	8.03068	7.3909	7.96543	7.19146	-1.58296	0.100517	0.942113
NCRNA00230A	4.78057	4.67276	4.42393	4.58496	4.94934	4.61129	4.49958	4.48134	4.3222	0.20371	0.100519	0.942113
C2orf14	3.32197	3.27973	3.33003	2.98751	3.17374	3.05559	3.1987	2.92815	3.05139	0.160133	0.100534	0.942113
ATP6V0A1	7.97187	7.42797	7.75638	7.27784	6.9388	6.90645	6.41271	7.46724	6.95087	0.540253	0.100543	0.942113
FLVCR2	5.54378	6.16595	5.23046	6.182	5.10772	5.4679	4.76828	5.09126	5.197	0.514875	0.100663	0.942113
LOC255654	5.93125	6.19773	5.8625	6.21756	5.872	5.82794	5.79743	5.82033	5.93995	0.169795	0.100685	0.942113
CWC22	7.48645	8.3123	8.17084	8.71548	8.26692	7.84452	7.90434	7.64773	7.66928	0.423931	0.100724	0.942113
C3orf65	3.6608	3.60434	3.63679	3.6209	3.59594	3.43051	3.51537	3.62087	3.55933	0.0922347	0.100767	0.942113
ARRDC1	6.26878	6.11325	6.64889	6.21879	5.65329	6.32061	7.81363	7.06232	6.56198	-0.759033	0.100811	0.942113
MAN1C1	6.98504	4.94283	4.86511	4.12317	4.336	4.00724	4.06698	3.64505	4.17193	1.07763	0.100872	0.942113
OR7E47P	5.31625	5.82941	5.51228	5.42473	4.99933	6.35527	6.45925	5.42363	5.72989	-0.575608	0.100892	0.942113
DTX2	6.64759	7.2045	6.92451	7.06903	6.72757	7.77976	8.28528	8.29813	6.71716	-0.855442	0.100922	0.942113
LOC388780	7.57301	6.1053	6.64566	6.36242	6.23641	6.21619	5.78537	5.94683	6.14461	0.561307	0.101046	0.942113
LOC646903	4.69699	3.1568	4.04221	3.30739	5.85743	3.29191	3.19255	2.99995	3.1651	1.04979	0.10112	0.942113
HELQ	5.42122	5.75343	6.1789	5.84369	5.73722	4.84582	5.8019	5.38616	5.27303	0.460164	0.10115	0.942113
ID1	10.8064	6.62187	10.9007	6.57523	10.2086	10.1476	12.4998	11.083	11.0219	-2.16553	0.101244	0.942113
NDUFA4L2	7.09156	7.06802	6.30359	6.74075	6.20382	6.37642	5.84276	6.57631	6.06784	0.465715	0.101336	0.942113
C15orf60	4.21242	4.27857	4.06079	4.46857	4.1616	4.24768	3.89467	3.92374	4.06999	0.20237	0.101362	0.942113
UTP18	8.6511	8.45269	7.96625	8.51894	7.8451	8.13933	8.01189	7.41847	7.8822	0.423842	0.101393	0.942113
LOC151174	5.53461	5.57876	5.34065	5.44477	5.34428	4.77011	5.21281	5.26339	5.35575	0.2981	0.101449	0.942113
LOC100508567	3.48002	3.39395	3.44805	3.54149	3.41761	3.3449	3.46489	3.38101	3.33652	0.0743905	0.101474	0.942113
DHCR7	8.72634	7.52027	8.76332	8.09654	8.20251	8.59489	8.81613	8.51621	9.32844	-0.552123	0.101764	0.942113
C22orf37	4.43729	6.43781	4.32579	6.90893	4.41076	4.19932	3.83982	4.30001	4.10727	1.19251	0.101806	0.942113
TMEM131	7.52138	7.81636	8.26409	8.33687	7.91141	7.63137	7.75678	7.77581	7.19415	0.380493	0.101914	0.942113
C19orf70	9.36263	9.59637	9.59092	9.96257	9.65517	9.58581	10.3189	9.97269	10.4899	-0.458307	0.101949	0.942113
EGFL8 /// PPT2	6.88951	6.43831	6.48129	6.91591	6.80896	6.9967	7.17974	6.70838	7.0103	-0.266985	0.101966	0.942113
C1orf26	6.13702	6.74558	6.85837	6.62073	6.41949	7.19949	6.58198	6.79714	7.07879	-0.358112	0.102011	0.942113
HAL	3.15657	3.77315	3.25365	3.40881	3.2361	3.44215	3.67848	3.965	3.5614	-0.296101	0.102087	0.942113
CBR1	11.5625	9.09725	9.10379	9.23525	9.86477	8.50088	8.55733	8.81292	9.23259	0.996789	0.102109	0.942113
CYP2W1	5.64476	6.40179	5.9696	6.40209	5.84127	5.81282	5.48395	5.9785	5.30624	0.406529	0.102135	0.942113
MEF2A	7.26865	9.33267	7.47503	9.12588	8.61916	7.44611	7.25985	8.01114	7.09103	0.912246	0.102253	0.942113
APOL2	7.56207	8.03325	8.65777	7.90927	7.73397	7.83634	6.99264	7.55441	7.58734	0.486586	0.102267	0.942113
2021-09-04	5.2119	5.07375	4.99904	5.22524	5.89067	4.99102	4.91762	5.13767	4.61373	0.365111	0.102305	0.942113
TSPAN6	10.1032	4.78758	8.99339	4.97113	10.9591	10.2669	10.4411	10.5144	11.5715	-2.7356	0.102409	0.942113
GET4	6.35664	6.15751	6.4968	6.21467	5.56073	6.51511	6.54518	6.52413	6.39678	-0.33803	0.102444	0.942113
CENPJ	6.46062	7.28294	6.0947	7.16641	6.03465	5.80222	6.69158	4.7933	5.39592	0.937113	0.102462	0.942113
UMODL1	3.09442	3.04607	3.23205	3.22389	2.99661	3.50038	3.26782	3.17897	3.20976	-0.170627	0.102598	0.942113
TPP2	7.11022	7.61755	7.06133	7.47306	7.46785	7.00627	7.14056	5.85083	6.74281	0.660886	0.102608	0.942113
SNRPD1	10.229	10.4182	9.601	10.5629	9.79292	9.24999	10.117	9.28337	9.7403	0.523126	0.102682	0.942113
ALLC	3.82785	4.06697	4.41013	4.56614	4.00486	4.0812	3.93936	3.69745	3.75526	0.306879	0.102714	0.942113
CABP4	6.12316	6.43293	5.75094	6.39676	5.84337	5.98348	5.52932	5.8802	5.76266	0.320518	0.102816	0.942113
B3GNT3	7.73979	7.35143	8.82356	6.8864	6.17933	7.73005	8.40287	8.82087	8.46711	-0.959121	0.102904	0.942113
LOC100506942	5.65076	6.44092	5.65324	6.31224	5.47361	5.65324	5.36117	5.44165	5.51451	0.413509	0.102917	0.942113
LOC286059	4.25329	4.32642	4.28392	4.56303	4.33106	4.58835	4.7686	4.48543	4.36407	-0.200066	0.102991	0.942113
CITED4	7.09456	7.03695	7.52887	6.73448	7.10438	7.68466	7.56018	7.16045	8.44776	-0.613413	0.103067	0.942113
HIP1R	8.01046	7.32728	7.16452	6.65264	6.49848	7.09718	8.28227	8.14541	9.48008	-1.12056	0.103076	0.942113
C22orf34	5.10421	5.88548	4.85839	5.38505	5.06163	4.92596	4.93392	4.77489	4.9062	0.373708	0.103105	0.942113
PXMP4	6.63401	6.2023	5.93968	6.21966	6.36182	6.66993	7.38746	6.25857	6.92521	-0.538799	0.103165	0.942113
APLP2	10.4514	7.25768	9.52692	7.08544	9.84851	11.3648	10.2038	10.1079	9.69368	-1.50859	0.103203	0.942113
HOOK1	8.28594	5.61701	8.31351	4.65512	4.51128	7.49935	9.05854	6.89418	9.67838	-2.00604	0.103232	0.942113
CWH43	3.91223	3.7439	3.61926	3.96803	3.75602	3.62765	3.71218	3.65349	3.67858	0.131913	0.103365	0.942113
SLC45A2	4.70602	4.85356	4.6556	4.6369	4.71157	4.55755	4.60486	4.72105	4.5652	0.100565	0.103367	0.942113
CCDC132	5.57895	5.46879	6.08099	5.72454	5.5117	6.157	6.18856	6.33378	5.57759	-0.391239	0.103419	0.942113
KRTAP1-5	3.93077	4.30138	4.15578	3.98412	4.14902	4.17956	4.30363	4.2376	4.25889	-0.140703	0.103432	0.942113
PPAP2A	9.39375	7.11783	8.99503	6.71174	8.89212	9.0799	8.76699	9.75529	11.5602	-1.5685	0.103576	0.942113
PHACTR2	7.82065	5.25561	6.18933	4.67318	7.62122	7.02704	8.60407	7.09192	8.10174	-1.39419	0.103609	0.942113
EBP	8.11522	8.2005	8.38309	8.37084	7.50718	8.5007	8.13718	8.6785	8.68008	-0.38375	0.103679	0.942113
TMEM120B	6.24292	6.29726	6.12993	6.20236	6.89344	7.0281	6.43492	6.65001	6.67996	-0.345065	0.10373	0.942113
DAG1	9.76972	7.30932	8.85016	7.24073	8.35067	9.26521	9.93132	8.82187	9.30448	-1.0266	0.103745	0.942113
RNASEL	6.67662	6.8939	6.27155	7.12609	6.0214	5.51308	6.13832	6.62964	5.44729	0.665832	0.10375	0.942113
C14orf50	5.34845	4.81204	4.52951	4.72777	4.76877	5.40289	5.97899	4.7201	5.74096	-0.623428	0.103775	0.942113
S100A1	7.86161	6.65365	6.26728	6.59185	6.30188	6.44321	5.81346	6.16067	6.03012	0.623388	0.103871	0.942113
FLJ40288	6.26411	6.73027	6.40999	6.60114	6.19808	6.3053	5.89235	6.26949	6.25414	0.260397	0.10393	0.942113
SCFD1	7.66005	8.50927	7.10688	8.24579	7.71149	7.25616	7.83334	7.00309	6.8636	0.607647	0.103936	0.942113
PCDHB8	3.52154	3.41813	4.03465	3.84721	5.64208	3.7194	7.09914	5.78126	6.53875	-1.69192	0.103962	0.942113
C1D	9.61698	9.90042	9.85672	10.0039	9.37987	9.69884	8.98746	9.3723	9.50571	0.360492	0.103985	0.942113
HOPX	3.41985	5.00388	3.399	5.11285	4.71218	3.55708	3.49018	3.59891	3.47452	0.799379	0.104002	0.942113
COLEC10	4.19452	4.59574	3.98322	3.84338	4.38975	3.99455	3.85542	3.78542	4.02024	0.287412	0.104108	0.942113
ADAM1	5.28968	6.16514	6.90149	5.11432	4.49979	7.20184	6.12725	5.99289	6.92631	-0.967987	0.10412	0.942113
AGRN	6.81106	6.6656	7.32478	5.95069	7.04555	7.4707	7.03407	7.44512	7.08063	-0.498089	0.104121	0.942113
P2RY2	5.58396	4.57993	5.57977	4.04908	4.32851	6.95666	4.4439	7.60676	6.48876	-1.54977	0.104136	0.942113
LOC100506714	6.84295	6.61862	5.97314	6.86664	6.0403	5.48358	6.25204	5.59405	6.33401	0.552415	0.104169	0.942113
P2RX6	5.19511	5.37351	4.84325	5.0814	5.10362	5.05632	4.84636	4.99772	4.72981	0.211824	0.104215	0.942113
GDE1	9.69578	8.60737	8.70986	8.77626	9.63364	9.58097	10.0552	10.5084	9.1158	-0.730512	0.104328	0.942113
ARMC4	4.84942	4.68203	4.67204	4.61716	4.75778	4.64718	4.50163	4.70163	4.56065	0.112913	0.104373	0.942113
SLC19A2	10.0267	7.20587	8.06994	7.13506	7.99076	9.75216	9.24983	8.49538	9.34473	-1.12487	0.104377	0.942113
FAM50A	10.3019	9.83045	9.9112	9.7693	10.5863	10.3742	10.723	10.3019	10.3217	-0.350357	0.104415	0.942113
IFFO1	7.56054	8.73642	5.80543	8.14987	8.94004	8.08267	5.55254	5.96486	5.52138	1.5581	0.104419	0.942113
LOC284263	3.1961	3.41242	3.79907	3.30344	3.50114	3.58248	3.5826	4.1276	3.73125	-0.31355	0.10442	0.942113
CREM	7.22612	7.78017	6.44501	8.84178	6.75888	7.04522	5.96027	6.25593	6.68245	0.924427	0.104512	0.942113
C14orf176	4.92292	5.04707	4.66476	4.86946	4.44675	4.91609	4.89405	5.227	5.11606	-0.248109	0.104554	0.942113
SLC6A14	2.90569	2.84063	2.92672	2.81994	2.94132	3.31568	12.0219	10.1804	5.04598	-4.75412	0.104575	0.942113
LYRM5	8.58169	9.55537	8.66708	8.76077	8.77139	7.05651	7.51583	7.9984	9.0455	0.963196	0.104631	0.942113
PSMB2	7.5452	8.27802	7.79866	8.25243	7.32428	7.14285	7.37773	7.70632	7.4529	0.419768	0.10472	0.942113
LOC401321	4.9772	4.08244	5.26544	4.18284	4.85419	5.1391	5.55554	5.22746	4.83494	-0.516838	0.104732	0.942113
EXTL1	4.82952	5.01529	4.75873	5.14696	5.2003	4.84971	4.9238	4.7296	4.6904	0.191781	0.104942	0.942113
SIGMAR1	9.07852	7.75089	8.22521	7.68097	8.24595	9.66305	9.35567	8.75193	8.17603	-0.790365	0.104978	0.942113
WNT4	5.05894	4.98318	4.90445	4.96493	4.63914	4.97685	5.02614	5.38072	5.59881	-0.335503	0.104978	0.942113
OCLM	4.57796	4.68265	4.90345	5.05928	4.72798	5.00094	4.86864	5.08043	4.94774	-0.184174	0.105192	0.942113
CMAH	3.7269	6.64646	3.61372	6.91928	4.43851	3.56424	3.70522	3.50255	3.53557	1.49208	0.105203	0.942113
CCDC127	6.88669	6.751	7.16613	6.57121	6.87563	6.92822	7.22328	7.02776	7.59832	-0.344263	0.105218	0.942113
GNRHR2	4.17068	4.27091	4.17425	4.02264	4.12896	4.08819	4.04983	4.05132	4.08925	0.0838408	0.105224	0.942113
DES /// FAM48A	6.43643	7.02512	6.51095	7.09691	6.52674	6.66148	6.38436	6.29916	6.28001	0.312974	0.105227	0.942113
FAM69A	7.39047	7.5392	4.87178	7.40593	7.31552	5.13854	6.59528	5.9624	5.37046	1.13791	0.105265	0.942113
DOCK4	5.06336	4.97608	4.60699	4.46429	5.38891	6.91297	5.0624	6.03292	5.32426	-0.933212	0.105306	0.942113
LOC339685	4.07583	4.02493	4.07032	4.138	4.19194	4.09279	3.72126	3.82096	4.00367	0.190532	0.105351	0.942113
C1orf190	6.87763	7.56909	6.76182	7.28892	6.93147	6.94058	6.47441	6.77723	6.80732	0.335897	0.105407	0.942113
PIK3AP1	9.00445	8.98512	8.33964	10.2462	8.1316	5.62349	7.92224	7.19401	8.84044	1.54636	0.10543	0.942113
GP5	3.44082	3.313	3.54077	3.46271	3.50322	3.61476	3.6316	3.45029	3.53677	-0.106253	0.105545	0.942113
C6orf145	7.7173	7.36484	7.37049	6.94022	7.55087	7.81733	7.835	7.73113	7.39782	-0.306578	0.105583	0.942113
SF3A1	8.816	9.08653	8.98257	9.03708	8.76467	8.48437	8.88889	7.84905	8.56324	0.490982	0.105633	0.942113
VENTXP1	3.55476	3.66106	3.50113	3.48207	3.49469	3.63573	3.78539	3.8357	3.5297	-0.157888	0.105679	0.942113
TNKS1BP1	6.22769	5.32578	6.07834	5.69244	7.33366	6.49974	6.58545	8.15648	7.1097	-0.95626	0.105742	0.942113
TMED3	9.50763	9.68612	10.3891	9.51945	9.41791	10.0297	10.4747	10.9896	9.78698	-0.616197	0.105753	0.942113
C8orf39	4.54197	4.71121	4.65649	4.75267	4.47695	4.41367	4.38696	4.66709	4.40128	0.160605	0.10576	0.942113
FNBP1L	10.1314	3.45967	9.48704	3.76852	9.13171	9.29407	10.367	10.799	10.5741	-3.06286	0.105775	0.942113
PAICS	8.27853	8.71653	8.60087	8.86474	8.97772	8.54549	8.48907	7.51405	8.03598	0.541528	0.105849	0.942113
CCNI	9.06483	10.068	10.2798	9.70137	10.5426	9.33531	9.45322	9.72781	8.62341	0.646393	0.105926	0.942113
LOC203274	4.55837	8.67175	6.43443	9.02639	6.37471	4.73659	3.56419	6.95485	4.73295	2.01598	0.105928	0.942113
KLHDC4	6.42533	6.75616	6.68965	7.08336	6.21552	6.18383	6.43612	6.50019	6.07565	0.335056	0.105929	0.942113
POU6F1	5.30725	5.58983	5.01352	5.28854	5.33627	4.9569	4.62256	5.37722	4.80594	0.366427	0.105932	0.942113
ZNF681	3.90079	4.85592	3.94296	3.86917	4.39703	4.72453	5.53239	4.27994	4.71274	-0.619227	0.105985	0.942113
DKK1	10.8344	4.112	9.22104	3.81406	10.6232	12.2608	12.2539	11.6209	8.4179	-3.41743	0.106016	0.942113
IGHA1 /// IGHG1 /// IGHG3 /// IGHM /// IGHV4-31 /// LOC100510678	3.57871	3.93136	3.69008	4.06391	3.68979	3.67323	3.58971	3.55517	3.60154	0.185861	0.106275	0.942113
MIDN	5.87065	6.51414	5.9404	6.60081	6.14955	6.41903	6.36105	6.59973	6.93349	-0.363216	0.106325	0.942113
RPS8 /// RPS8P8	4.79953	5.28889	5.30321	5.4805	4.82316	4.91095	4.98322	4.77221	4.72478	0.291266	0.10649	0.942113
RNF13	10.0151	9.81854	9.95807	9.36273	8.49028	10.0838	9.75986	10.4926	10.2269	-0.611838	0.106512	0.942113
LIPH	5.41842	4.50894	5.55572	4.80352	4.06133	4.44459	7.34091	8.27939	6.73682	-1.83084	0.106544	0.942113
PLOD3	11.1924	9.16285	11.5208	9.21505	9.91722	12.6134	11.3413	12.1962	10.1449	-1.37228	0.106546	0.942113
SFN	10.4391	6.22393	8.70764	6.11862	9.38888	10.2268	11.2644	9.57422	9.09487	-1.86443	0.106557	0.942113
INPP4A	6.16911	7.14955	6.81213	7.00089	6.50104	6.31386	5.8927	6.75935	5.92636	0.503477	0.106558	0.942113
PPIL1	10.0398	9.5619	8.3079	10.0549	9.72907	9.15971	8.84365	9.04131	7.8199	0.822592	0.106588	0.942113
PLA1A	9.47866	6.82448	8.21133	7.9839	4.99626	7.0453	3.62448	4.22843	6.59783	2.12491	0.10659	0.942113
C2orf65	3.5073	3.70138	3.59492	3.50149	3.52603	3.49557	3.45033	3.49644	3.50855	0.0785011	0.106745	0.942113
PRO2852	7.34324	8.32505	7.2278	8.0419	8.03766	7.78912	8.4401	9.20946	8.49288	-0.687761	0.106746	0.942113
PCBD2	7.09003	6.50783	7.10622	6.98287	6.35475	6.7513	7.5314	7.26378	7.85211	-0.541305	0.106759	0.942113
LOC100507114	5.78316	5.92349	5.49296	6.27325	5.90105	5.51471	5.64831	5.72111	5.56504	0.262488	0.10679	0.942113
ZNF518A	6.29918	6.96862	6.86064	6.77542	6.59172	6.7203	7.10864	7.26339	6.93317	-0.307261	0.106834	0.942113
GLP2R	4.05858	3.99753	3.74986	4.05666	3.76033	4.4647	4.13471	3.99858	4.06321	-0.240704	0.106944	0.942113
EIF1B	6.53841	7.00864	6.56406	6.97937	6.81053	6.36941	6.84479	6.06767	6.36583	0.368278	0.106946	0.942113
IQSEC1	7.1627	7.61912	6.87132	7.24713	7.45721	7.16543	6.53941	6.83013	7.11076	0.360063	0.10695	0.942113
CCL1	4.36299	5.64499	4.1616	5.04117	4.08208	4.0727	3.75062	4.20685	4.11643	0.621918	0.106992	0.942113
TBC1D2	5.81197	5.97584	5.24133	5.14739	6.31267	5.55707	6.83412	7.20498	6.44105	-0.811465	0.107038	0.942113
EYA3	5.29085	6.19069	5.32056	6.08084	5.60896	5.33707	5.60366	5.16789	4.96982	0.428768	0.107061	0.942113
ASB15	4.28639	4.70409	4.41961	4.4842	4.59453	4.74576	4.60883	4.64102	4.60245	-0.151753	0.107114	0.942113
MAP3K1	8.4048	7.23345	7.99594	7.72375	5.61932	7.45061	8.68728	8.68997	9.79431	-1.26009	0.107134	0.942113
ARF5	9.91645	10.1851	11.0532	10.5337	10.3887	11.0419	11.018	11.6866	10.3947	-0.619872	0.107279	0.942113
KRT34	3.6665	3.36279	3.48152	3.55836	3.64292	3.86755	3.60726	3.84931	3.57425	-0.182174	0.107282	0.942113
MSTO1	9.1191	8.25554	8.34928	8.57478	8.4956	8.71435	7.21188	7.34467	7.90877	0.763941	0.107492	0.942113
LSP1	4.5022	7.71998	4.5912	8.05713	5.47827	4.68585	4.30079	4.52789	4.45069	1.57845	0.107511	0.942113
AGXT2	4.7541	4.2096	4.21212	4.5921	4.69146	4.40455	4.01493	4.31593	4.15019	0.270474	0.107568	0.942113
APOBEC3F	5.8126	6.74892	5.94879	6.59007	6.00088	5.76089	5.80004	5.97826	5.78908	0.388187	0.107572	0.942113
GRHL1	7.56716	4.55804	5.58829	4.40562	5.17101	6.01717	8.89832	7.03934	6.30618	-1.60723	0.107676	0.942113
IGF1R	4.1192	4.25017	6.12249	4.35239	6.26079	5.99958	6.15478	6.00192	5.89118	-0.99086	0.10771	0.942113
TMEM2	9.75281	4.70128	8.93223	4.86085	6.996	9.40799	9.68574	8.89205	8.70538	-2.12416	0.107743	0.942113
NDC80	9.01976	9.43686	7.53673	9.71894	8.69646	8.49738	8.30751	6.95989	7.99329	0.942231	0.107743	0.942113
CENPO	7.19649	7.55451	7.19466	7.82015	7.61538	7.36427	7.34773	6.65167	6.5194	0.505471	0.107797	0.942113
SOCS2	4.26447	7.34134	6.76781	7.45948	7.44133	9.33186	6.40738	8.35095	9.86834	-1.83475	0.1079	0.942113
C12orf64	3.37534	3.38243	3.18275	2.92957	3.32181	3.45129	3.49318	3.38742	3.33389	-0.178066	0.107943	0.942113
TRIM11	6.20849	6.49704	6.3127	6.58798	6.08966	6.69148	6.52954	6.34602	6.70442	-0.228692	0.107984	0.942113
KLHL28	6.59513	6.48701	6.05281	6.44355	6.32558	5.88873	6.48295	5.87664	5.58008	0.423714	0.10799	0.942113
COMMD8	10.1899	11.1415	10.1462	11.5437	10.5206	10.5193	9.41791	9.44182	10.4255	0.757257	0.108055	0.942113
DDAH1	7.37551	5.41987	7.6257	5.22633	6.63803	7.50721	8.71935	7.56727	6.74114	-1.17666	0.10806	0.942113
FAT1	10.1508	4.58678	9.69519	4.0664	8.81997	10.2163	10.2926	9.73804	10.3397	-2.68284	0.108095	0.942113
C7orf52	5.49881	5.89384	5.49407	5.82872	5.60776	5.53703	5.57724	5.26575	5.47916	0.199842	0.10811	0.942113
LOC100287098	6.05652	6.17699	5.72024	5.81482	6.16338	6.13598	6.3976	6.30117	6.02748	-0.229167	0.108171	0.942113
FAM129B	7.88717	5.93134	8.52471	5.32884	8.46418	8.03892	9.12521	9.62449	7.97237	-1.463	0.108202	0.942113
TMEM200B	6.23065	4.67593	6.41833	5.63047	8.01705	7.21533	6.25134	8.45249	8.95777	-1.52475	0.108206	0.942113
C16orf53	7.00493	6.84027	6.81085	6.93132	6.55486	6.2404	6.66148	6.38189	6.82792	0.300524	0.108265	0.942113
NRM	9.20459	8.69308	8.42002	8.76056	8.8721	8.47493	8.83364	8.06126	8.0094	0.44526	0.10828	0.942113
NDUFS6	10.8664	11.0398	10.3736	11.064	10.0984	11.8187	11.5588	10.5283	12.4974	-0.912355	0.108304	0.942113
LOC100508095	3.48509	3.57907	3.38243	3.72592	3.27803	3.59733	3.65457	3.67653	3.67087	-0.159719	0.108338	0.942113
ZNF611	5.49556	5.88641	5.91693	5.73481	5.62799	6.15327	6.24465	5.62565	6.2277	-0.330474	0.108431	0.942113
ATP1B1	13.7427	9.89408	13.5322	9.94374	11.407	12.8791	13.2107	13.5316	14.1008	-1.72659	0.10847	0.942113
C1orf210	4.41066	4.6537	5.12317	4.57324	4.54694	4.38727	7.99329	6.06419	7.50476	-1.82584	0.108509	0.942113
LOC100505497	9.11066	8.91042	8.87664	9.20837	9.09842	8.98044	8.21828	8.80446	8.70833	0.36302	0.108516	0.942113
NAA38	7.18306	6.58476	8.33574	7.10492	6.58093	8.07256	7.67378	7.41399	8.2606	-0.697347	0.108533	0.942113
PPP1R13L	7.28587	5.82941	9.61278	5.78512	8.27103	8.64992	8.00141	9.67324	9.32591	-1.55578	0.108567	0.942113
MYH14	6.81512	6.95377	6.49773	6.66709	6.30741	6.40249	8.01289	7.66441	7.66911	-0.789002	0.10859	0.942113
LOC100506165	3.1226	3.20933	3.02743	3.23075	3.39262	3.10436	2.79879	3.14121	3.00691	0.183729	0.108606	0.942113
TEAD1	6.7557	4.31985	6.49789	3.96408	7.25999	6.74091	6.53315	7.60399	7.8483	-1.42208	0.108613	0.942113
FBXO7	8.70196	9.21054	8.94266	9.06019	8.98212	8.12536	9.17259	8.16033	8.21822	0.560367	0.108669	0.942113
TRAPPC9	7.67055	7.23511	7.11648	7.27878	7.03805	7.11637	6.71176	7.21354	6.84966	0.294959	0.108681	0.942113
KLHDC10	7.74319	7.05656	7.96768	7.04288	7.62197	8.35888	7.92879	7.97891	7.53168	-0.463111	0.108765	0.942113
DGCR14	6.54631	6.71837	6.45867	6.63518	6.67948	6.49261	6.58829	6.15939	6.35949	0.207661	0.108811	0.942113
LOC285084	3.18321	3.33034	3.27109	3.20944	3.27845	3.23813	3.15441	2.96915	3.15118	0.12629	0.108829	0.942113
SLC16A10	6.16678	6.51424	4.11234	7.54851	3.97085	4.37291	4.45643	4.20145	3.8633	1.43902	0.108855	0.942113
SRD5A1	7.14734	7.38433	8.36242	7.55872	7.83681	7.43688	9.43924	9.23744	8.54276	-1.00616	0.108865	0.942113
GNMT	4.72856	5.38161	4.55065	5.40377	5.20548	4.75752	4.99232	4.05605	4.40506	0.501276	0.108944	0.942113
NEUROD6	3.98244	4.12116	4.13742	4.07749	3.90583	4.0574	4.34418	4.26314	4.11888	-0.151031	0.108992	0.942113
BTBD8	3.27803	3.01732	3.50373	3.05926	3.56429	3.54783	3.41013	3.5814	3.51968	-0.230235	0.109021	0.942113
PIKFYVE	6.3795	6.78881	6.36342	7.64434	6.40883	6.25351	6.18111	6.19758	6.22344	0.503066	0.109069	0.942113
CDK12	7.78541	8.04148	7.72301	7.82489	7.57813	7.33623	7.62036	7.76483	7.5727	0.217052	0.109264	0.942113
LOC100505656	5.64355	6.35885	5.56939	5.72358	5.46393	5.14041	4.92713	5.84824	5.19156	0.475024	0.109333	0.942113
DAB1	4.40036	4.60472	4.41384	4.02624	4.46001	4.28998	4.08467	4.05784	4.25528	0.209091	0.109364	0.942113
CINP	6.59232	7.82742	7.28958	8.10315	7.2458	6.78949	7.45566	6.2735	6.35999	0.691996	0.109387	0.942113
KPNB1	10.239	10.2338	10.4663	10.5357	11.0454	10.4501	9.84959	10.151	10.1552	0.352562	0.109426	0.942113
MGC42105	4.10674	4.5324	3.98956	4.47387	5.28993	4.0678	3.89545	3.75218	4.27391	0.481165	0.109429	0.942113
LAMC2	4.40737	4.22528	8.84217	4.54321	6.13374	10.4527	5.8754	10.7944	6.91288	-2.87848	0.109465	0.942113
KIAA1257	4.13527	4.15744	4.48929	4.32328	4.16182	4.1082	4.19607	4.11814	4.00711	0.146042	0.109575	0.942113
PPP6R2	6.95076	7.16136	7.03695	6.92085	6.76519	6.46826	6.92402	6.40184	6.8734	0.30014	0.10958	0.942113
SBNO1	6.12415	6.81269	6.08572	6.41073	6.73202	7.11074	6.66211	6.50479	6.9384	-0.370946	0.10967	0.942113
PLEKHO1	6.70169	9.80171	6.76221	9.83258	10.476	8.71827	5.84605	6.39917	6.23036	1.91639	0.109729	0.942113
FLJ38773	3.40977	3.62089	3.39721	3.37698	3.10552	3.56411	3.61055	3.41103	3.85566	-0.228261	0.109736	0.942113
HNMT	6.63279	4.30242	6.39461	4.20462	6.72809	6.1045	7.08775	6.97701	7.23419	-1.19836	0.109792	0.942113
MAGOH2	5.71305	5.99114	5.28612	6.20662	5.76115	5.55445	5.59023	5.22537	5.48424	0.328043	0.109794	0.942113
ZDHHC23	8.22758	4.7749	7.48556	6.7213	4.65025	6.85998	9.14564	7.17596	9.81857	-1.87812	0.109833	0.942113
TMEM147	10.9779	10.272	11.3917	10.3736	9.83564	11.2125	10.7449	11.2802	11.3646	-0.580375	0.109885	0.942113
FBXL18	6.54152	6.20445	6.35499	6.39905	6.46613	6.77917	6.42974	6.68558	6.46036	-0.195487	0.110076	0.942113
C17orf72	6.89734	7.20966	6.85099	7.16172	6.57882	6.91911	6.32906	6.75658	6.39852	0.338889	0.110255	0.942113
IGL@ /// IGLJ3 /// LOC100287927	5.65543	6.65271	5.78822	6.49539	5.68471	5.66057	5.40597	5.66234	5.72924	0.440764	0.11026	0.942113
INSL5	3.81771	3.55429	3.77949	4.08945	3.75419	3.44198	3.54387	3.77124	3.63073	0.202071	0.110333	0.942113
C2CD4B	5.28579	5.72746	5.03186	5.24308	5.19192	4.98838	4.95221	5.11783	5.15988	0.241448	0.11036	0.942113
PLCG2	5.41332	7.84746	5.47821	7.87108	4.4743	4.17703	4.57357	4.50656	5.76335	1.46174	0.110396	0.942113
TRAC	4.74018	9.17751	4.68443	8.17076	6.84211	4.98413	4.68195	4.99136	4.87298	1.84039	0.11044	0.942113
KANK2	6.79106	5.87597	6.91711	6.06944	7.00584	6.99202	6.6552	7.10363	7.63237	-0.56392	0.110455	0.942113
ARMC3	4.00769	4.06945	3.86221	3.87685	3.66881	3.77082	3.55684	3.82227	3.77295	0.166278	0.110456	0.942113
PTGIR	6.5341	7.31199	6.54641	7.40609	6.77148	6.76002	6.36959	6.55842	6.39823	0.392445	0.11047	0.942113
SYF2	6.84167	7.43981	7.73591	7.22252	7.0167	6.74146	7.03182	6.72703	7.12458	0.345102	0.11049	0.942113
SPINT3	3.91926	3.8857	3.77813	3.77978	3.7136	4.1275	3.84103	4.15682	3.87071	-0.18372	0.110556	0.942113
PAX4	3.89028	4.02703	3.98265	4.11997	3.93184	3.95084	3.71106	3.91305	3.88836	0.124526	0.110595	0.942113
KLF12	5.34213	5.8207	5.56013	6.09106	6.03908	5.426	4.52828	5.7258	5.11426	0.572035	0.110629	0.942113
MORC4	8.78701	4.41447	9.82927	5.3705	8.79651	9.95479	11.136	9.4601	8.30824	-2.27523	0.110634	0.942113
CCDC159	6.8313	6.25349	6.38386	6.38002	5.99739	5.95902	5.84616	6.22033	6.23306	0.30457	0.110681	0.942113
C1orf31	9.77602	9.3162	9.49629	9.69813	8.92673	8.83961	8.87047	8.76159	9.54443	0.438653	0.110709	0.942113
C20orf71	5.8635	6.24429	5.67081	6.09848	5.75531	5.73259	5.58083	5.56616	5.8749	0.237857	0.110754	0.942113
SPAG8	4.99022	5.29718	5.01399	4.76233	5.06038	4.79871	4.91255	4.78834	4.8961	0.175897	0.11079	0.942113
LOC284804	3.54114	4.29666	4.1311	4.56563	4.32859	3.69441	4.13926	3.61848	3.70098	0.384342	0.110819	0.942113
B3GALTL	7.21951	5.23455	6.50396	5.37217	7.03537	7.44416	6.70503	6.90328	7.50462	-0.866158	0.11082	0.942113
COQ10A	7.69374	7.82934	6.69032	7.24501	7.84192	7.53673	6.867	6.56051	6.46459	0.602858	0.110859	0.942113
CROCCP2	7.32057	7.76072	7.26417	7.32121	7.1916	7.18329	7.24368	7.10799	7.13213	0.20488	0.110933	0.942113
C1orf144	8.30271	8.77283	7.81343	9.21502	8.80445	8.20568	8.45352	7.8317	7.59033	0.561383	0.111045	0.942113
GTF2IRD1	8.87347	7.05098	9.03138	6.79981	8.66039	9.00981	8.51199	9.4988	9.28725	-0.993756	0.111149	0.942113
FHAD1	4.35336	4.62497	4.31245	4.57314	4.3858	4.36954	4.32963	4.2801	4.30937	0.127788	0.111218	0.942113
ZNF778	5.18818	5.14322	5.28465	5.22053	5.68057	5.64721	5.56783	6.15308	5.35649	-0.377728	0.11122	0.942113
LOC100131199	6.89573	4.59757	5.75557	4.57428	4.3247	4.35097	3.8942	4.40911	4.3104	0.988398	0.111243	0.942113
PPP1R10	7.4568	8.11192	6.9346	7.92406	7.90646	7.17279	7.39703	7.21924	7.14477	0.433312	0.111257	0.942113
PDXP /// SH3BP1	8.70583	8.98044	7.24645	8.76298	8.3657	7.82385	8.41098	6.24258	6.48592	1.17145	0.111296	0.942113
ZNF532	8.11208	8.02671	7.44112	5.48887	9.75309	9.70044	7.85405	10.1467	9.58212	-1.55647	0.111377	0.942113
IFNA1	2.97069	3.00182	3.26383	3.02144	3.29888	3.39053	3.51688	3.45407	3.04501	-0.240286	0.111423	0.942113
CSNK1A1	9.91286	9.61808	9.70902	9.70767	9.66197	9.95362	9.70775	10.4324	10.1386	-0.336169	0.111444	0.942113
LOC100131763	3.93764	4.02074	3.91209	3.99586	4.02736	4.04347	4.32028	4.00631	4.16965	-0.156192	0.11145	0.942113
C11orf87	2.82232	2.78959	2.91124	2.90046	3.04407	2.73726	2.83452	2.81664	2.81609	0.092411	0.111504	0.942113
MAPKAPK3	7.54089	7.36222	7.40451	7.24244	7.36736	8.62551	7.51684	7.6485	7.935	-0.547976	0.111521	0.942113
SOX4	8.74567	8.0642	8.97133	6.96667	8.9	8.87565	8.86611	9.42272	9.24666	-0.773213	0.111646	0.942113
ACTR2	8.40559	9.01017	8.71263	9.2737	9.34198	8.58276	8.8997	8.44874	8.04665	0.454353	0.111681	0.942113
BEGAIN	5.03482	5.04029	5.6758	5.30598	5.02356	5.02619	4.88651	4.96787	4.95391	0.257469	0.111682	0.942113
DCAF6 /// ND4	14.4929	14.4929	14.4367	14.2756	14.2152	14.6851	14.3239	14.6181	14.7136	-0.202538	0.111725	0.942113
HAND1	5.07836	5.46042	5.12881	5.39974	4.96031	5.11329	4.54135	4.90724	5.05859	0.300411	0.111725	0.942113
USP48	7.48361	9.41924	7.27095	9.20353	7.82543	7.39849	8.06308	6.42448	6.94849	1.03192	0.111743	0.942113
TCF7L2	8.3524	5.10232	8.21485	5.16827	8.28523	8.6786	8.50082	8.24816	8.94656	-1.56892	0.111743	0.942113
LOC100129503	5.5847	5.63777	5.87541	5.32923	5.43834	5.22019	5.58186	5.2845	5.31456	0.22281	0.111834	0.942113
ZSCAN21	7.51513	7.85077	7.94943	7.60012	7.41601	8.02856	8.53726	8.11469	7.63273	-0.412019	0.111857	0.942113
ZNF451	8.40993	8.67146	8.15789	8.79195	8.53811	8.57427	8.06926	8.10126	7.70098	0.402424	0.111875	0.942113
C6orf103	3.14949	3.20983	3.20801	3.079	3.22774	3.10199	3.16344	2.84565	2.96214	0.15651	0.111883	0.942113
ABCC8	5.18628	5.46421	5.34075	5.57696	5.11327	5.05788	5.1264	5.21307	5.23417	0.178412	0.111994	0.942113
ZNRF2	8.1559	7.65419	6.97388	7.37539	6.0805	5.49492	6.63911	6.83615	6.64352	0.844548	0.112039	0.942113
DUS4L	6.60602	6.29467	7.4865	6.53048	7.1132	8.2215	7.38539	7.97337	6.70251	-0.764519	0.112101	0.942113
FAM3A	7.63722	7.09165	7.4383	7.03899	7.51684	7.62721	8.03028	7.46458	7.52792	-0.317897	0.112102	0.942113
FAM189A1	4.02024	4.00122	4.24268	4.13088	3.89648	4.05161	3.78273	3.90936	3.90172	0.146947	0.112111	0.942113
USP54	7.53546	7.20587	7.7928	6.68296	9.15294	9.2452	10.3996	10.8322	7.26679	-1.76193	0.112134	0.942113
CCDC75	5.57808	6.58336	6.4767	7.40809	6.21028	6.06496	6.33758	4.77847	5.03962	0.896144	0.112142	0.942113
TCTN3	8.35575	9.45233	9.23348	9.16318	9.24026	8.47017	8.46712	8.81483	8.9476	0.414072	0.112148	0.942113
FAM104A	9.52928	9.75984	9.24854	9.96822	9.28863	9.67699	8.99534	8.91112	8.95645	0.423926	0.112276	0.942113
LOC100216479	6.73318	7.52561	9.65071	4.40868	4.2603	4.71876	4.25377	4.78191	4.11234	2.049	0.1124	0.942113
FMNL3	4.49704	6.69661	4.89283	6.8115	7.00524	6.04764	4.38918	4.40844	4.00068	1.26916	0.112418	0.942113
LOC100127983	6.99847	6.58967	5.44449	6.19073	8.49409	7.01714	4.14732	4.19163	5.34014	1.56943	0.112548	0.942113
LOC283867	5.1239	5.55062	5.51282	5.39168	5.12634	5.63868	5.81187	5.80921	5.27371	-0.292291	0.112669	0.942113
CREB3L2	6.2465	7.34435	6.73023	6.85799	7.30366	6.91967	5.78282	6.39285	6.2123	0.569635	0.112769	0.942113
HAR1A	3.7316	3.60698	3.99839	3.95599	3.67435	3.7162	3.46969	3.72079	3.53933	0.181961	0.112959	0.942113
RHOC	8.05118	6.63445	7.37691	6.63424	7.67409	7.48408	7.71929	8.14089	8.16769	-0.603813	0.112977	0.942113
FUT1	6.1478	5.12867	5.43759	5.24503	5.01983	5.26314	6.98427	6.92309	6.01258	-0.899987	0.112995	0.942113
AEBP2	6.08679	6.99552	6.5115	7.28791	6.67514	6.82544	5.95148	5.75967	6.02025	0.572159	0.113022	0.942113
LOC100507253	4.698	3.78627	4.00011	3.58015	3.88024	4.54075	5.95502	5.41896	3.95007	-0.977244	0.113046	0.942113
TAS2R38	4.43398	4.20441	3.99011	4.28503	4.27619	3.91926	3.81917	3.9131	4.31097	0.24732	0.113088	0.942113
INPP4B	3.40025	4.71429	3.63253	4.1233	3.1451	6.41046	6.11388	8.72791	3.44344	-2.37083	0.113163	0.942113
ASCL1	4.34569	6.21887	5.24571	6.63341	4.20834	4.42145	4.26211	4.43441	4.27379	0.982465	0.113205	0.942113
EXT2	8.65001	7.31734	8.84144	7.21	8.60617	9.01374	8.51985	9.33013	8.61332	-0.744268	0.113209	0.942113
PFN2	11.5942	6.86801	10.3831	7.30292	11.7168	8.6101	5.47467	7.88001	7.24711	2.27002	0.113244	0.942113
TCERG1L	3.58718	3.49437	3.4169	3.68209	3.52013	3.66007	4.08905	3.61352	3.739	-0.235274	0.113247	0.942113
SMCR7	6.4024	6.77487	7.07495	6.57749	5.95089	6.76358	6.78062	8.37847	8.46967	-1.04196	0.113255	0.942113
SRY	3.77855	3.98584	3.83542	3.99169	3.77205	3.79829	3.82698	3.76188	3.62421	0.11987	0.113285	0.942113
NXF2	5.16284	5.82521	5.67457	5.46393	5.42387	5.03061	5.46537	4.87254	5.35634	0.328869	0.113295	0.942113
C18orf18	7.32133	7.07256	7.00743	7.35641	6.88582	6.05293	6.91797	6.99042	6.69145	0.465516	0.113417	0.942113
FAM75C2	3.63999	3.73522	3.68067	3.66085	3.47578	3.54756	3.62992	3.48643	3.49201	0.0995234	0.113432	0.942113
NEUROD1	3.39841	3.23207	3.33907	3.34133	3.49571	3.44957	3.43082	3.47964	3.43352	-0.0870705	0.113451	0.942113
SLC26A2	7.47568	7.0593	7.56182	7.55627	8.95975	10.2235	7.92445	9.1534	8.22923	-1.16008	0.11346	0.942113
ZNF546	4.73813	4.1547	4.78768	4.55901	4.19062	4.30826	3.50486	4.29573	4.1074	0.431966	0.113654	0.942113
MORN5	4.14684	4.33394	4.10295	4.51591	4.18761	4.19673	3.98762	4.13903	4.05978	0.161662	0.11371	0.942113
TBCEL	5.44053	5.71837	5.40341	6.0267	5.04514	5.17628	3.5826	4.31959	5.39849	0.907585	0.113769	0.942113
RYBP	8.6706	9.99018	8.59835	10.1749	9.37122	8.80485	8.93256	8.36388	8.69069	0.663061	0.113806	0.942113
TEKT5	5.60313	5.36748	5.36941	5.59296	5.26326	5.28286	5.09064	5.44242	5.21596	0.181278	0.114021	0.942113
SERPINB6	8.22072	5.71918	8.3111	7.42408	8.64539	8.97737	9.65444	9.07572	7.74009	-1.19781	0.114085	0.942113
SHISA6	3.19972	3.52944	3.51767	3.35524	3.52694	3.72339	3.84093	3.79487	3.34503	-0.25025	0.114111	0.942113
DDX1	11.0219	11.2318	11.1791	11.1104	11.4605	9.70328	11.0771	10.7623	10.6701	0.647519	0.114125	0.942113
MTO1	7.95173	8.22223	6.92797	8.3546	8.56997	7.50814	7.69415	6.53342	7.48223	0.700814	0.114258	0.942113
DLG1	7.91501	6.72992	6.91229	6.87334	7.10485	7.37353	7.96255	7.47644	7.44024	-0.45611	0.114268	0.942113
LOC283859 /// NKD1	5.85764	5.81371	5.78089	5.86797	5.71991	5.84427	5.35105	5.49087	5.62865	0.229314	0.114332	0.942113
IGSF8	7.66928	6.54935	7.20184	6.38386	6.20825	7.53495	7.0077	7.62015	7.32497	-0.569425	0.114358	0.942113
DFNA5	7.82329	7.62479	10.1829	10.333	10.2969	9.40689	4.61056	6.34751	7.61044	2.25833	0.114366	0.942113
ZNF248	6.47028	6.53036	6.41561	6.35885	6.55792	6.71409	6.56236	6.5124	6.51756	-0.109996	0.114375	0.942113
CLCA4	3.24367	3.23379	3.2045	3.14551	3.03626	3.23387	3.73973	3.46314	3.26593	-0.252924	0.114393	0.942113
ETS2	6.88438	4.7599	6.24516	4.58908	7.56668	7.08054	8.6503	7.03966	6.59329	-1.33191	0.114428	0.942113
CCNT1	5.5448	7.10438	6.43007	6.93266	6.38117	5.5926	6.2548	5.72054	6.05212	0.573601	0.114491	0.942113
DMD	4.36681	4.95138	4.16597	5.43945	3.97182	3.55335	3.53666	4.09489	4.53053	0.650229	0.114559	0.942113
C1orf187	4.14528	4.38034	4.06884	4.29858	5.04961	3.97828	4.03145	4.21281	3.91713	0.353613	0.114584	0.942113
CORO7	6.2056	7.04681	5.94655	6.98004	5.77509	5.8744	5.90226	5.84103	5.82605	0.529883	0.11461	0.942113
KIAA1804	8.57686	4.62764	9.73326	4.42147	6.1751	8.59298	8.75795	7.89138	10.3868	-2.20042	0.114628	0.942113
C7orf58	3.87468	4.27437	3.67149	3.74722	6.54253	6.81124	7.71643	6.87119	3.85665	-1.89182	0.114652	0.942113
EIF2B3	8.92703	9.16966	8.32232	9.13816	8.94689	8.93929	8.52132	8.29521	8.2859	0.390382	0.114715	0.942113
RPL19	13.6329	13.7309	14.0316	13.6785	13.5927	13.439	13.6681	13.4332	13.6584	0.183659	0.114727	0.942113
NSUN4	6.45154	6.50123	6.66601	6.75368	6.5168	6.44104	6.53067	6.49372	6.32486	0.13028	0.114775	0.942113
MANSC1	9.07835	4.2117	8.87707	4.7166	7.43765	8.69331	9.67023	9.08891	8.25721	-2.06314	0.114793	0.942113
ZNF621	5.53059	6.07284	6.23364	6.24616	6.54475	6.55113	6.45039	6.2927	6.56623	-0.339517	0.11482	0.942113
DOLK	7.83161	7.46059	7.37454	7.43933	6.98035	7.45528	8.05364	7.83903	7.66147	-0.335071	0.114822	0.942113
KIF1A	4.79105	5.10328	4.83037	5.06166	4.96162	4.89849	4.74119	4.88108	4.72472	0.138226	0.11483	0.942113
DEXI	9.24555	8.7806	8.36168	8.65506	8.76008	8.64096	7.7716	8.39761	8.47602	0.439047	0.114882	0.942113
TMEM33	8.48485	7.51279	8.29279	7.63573	8.25909	9.15667	8.3882	8.02179	9.12215	-0.635155	0.114919	0.942113
SUMO4	9.8575	10.3047	10.1721	10.4767	10.1234	10.271	9.47807	9.82791	9.66954	0.375237	0.115048	0.942113
LOC728024	4.14291	4.07407	3.9125	4.4639	4.23158	4.22193	4.53543	4.26777	4.70138	-0.266637	0.11511	0.942113
TDO2	5.97253	3.8479	3.82934	4.07168	4.9726	3.84626	3.66565	3.7764	3.53599	0.832739	0.115112	0.942113
PSMB1	10.3919	10.5093	10.3723	10.4705	9.73272	9.70283	10.2362	9.76825	10.0937	0.34511	0.115116	0.942113
RAB39B	3.27593	6.2536	3.2689	7.06665	4.1466	3.25022	3.26622	3.18515	3.20032	1.57686	0.115175	0.942113
RGS2	10.1871	9.84961	10.8224	8.53999	10.3848	10.5206	6.44376	7.88635	5.50737	2.36729	0.115215	0.942113
C1orf92	4.57711	4.41603	4.63701	4.73079	4.61889	4.59698	4.76626	4.80052	4.71018	-0.122516	0.115223	0.942113
RGS14	7.40057	6.89839	7.24916	7.59335	6.65219	6.47232	6.01028	6.59957	7.25035	0.575603	0.115266	0.942113
RAB9BP1	3.33543	3.16731	3.26178	3.20584	3.06996	3.39412	3.23415	3.27626	3.33572	-0.101998	0.115317	0.942113
ZNF680	7.74128	7.49107	7.7209	7.45416	7.63554	7.79461	8.93504	7.71832	8.79211	-0.701431	0.115321	0.942113
NRG3	3.78308	3.42357	4.02156	3.26968	3.27432	3.12072	3.25133	3.48069	3.09694	0.317026	0.115401	0.942113
NIT1	7.72055	7.00686	8.22426	6.95062	7.49291	6.68411	6.90069	6.82665	7.42963	0.51877	0.115464	0.942113
TNFRSF18	4.66394	7.8751	7.87123	6.39546	4.62919	5.13747	4.72172	4.73075	4.77062	1.44684	0.115529	0.942113
POLRMTL	4.46401	4.6708	4.39343	4.88876	4.78134	4.32073	4.6548	4.18791	4.41491	0.245081	0.115567	0.942113
[truncated: 19,051 more rows]
